# Supplementary material for: A novel investigation of the effect of iterations in sliding semi-landmarks for 3D human facial images
Source: BMC Bioinformatics. 2020 May 24;21:208. doi: 10.1186/s12859-020-3497-7 (PMC7245916; doi:10.1186/s12859-020-3497-7)
Supplement: Supplementary file 1 — Additional file 1.Three-dimensional raw data for each iteration state. [file 12859_2020_3497_MOESM1_ESM.xlsx]

## Sheet: Raw 3D
ID	Iteration	X 5-se	Y 5-se	Z 5-se	X 9-alr	Y 9-alr	Z 9-alr	X 8-all	Y 8-all	Z 8-all	X 7-su	Y 7-su	Z 7-su	X 6-pr	Y 6-pr	Z 6-pr	X 4-enr	Y 4-enr	Z 4-enr	X 3-exr	Y 3-exr	Z 3-exr	X 2-exl	Y 2-exl	Z 2-exl	X 1-enl	Y 1-enl	Z 1-enl	X 16-obr	Y 16-obr	Z 16-obr	X 15-obl	Y 15-obl	Z 15-obl	X 14-gn	Y 14-gn	Z 14-gn	X 13-li	Y 13-li	Z 13-li	X 12-ls	Y 12-ls	Z 12-ls	X 11-chr	Y 11-chr	Z 11-chr	X 10-chl	Y 10-chl	Z 10-chl
fir1001	One	12.2631	33.149	13.4989	26.5893	-16.2519	16.8873	-1.18764	-17.9088	16.3016	14.0762	-18.2039	29.2773	14.0697	-13.0454	39.7172	51.9162	20.5522	1.52876	30.8631	20.9358	1.32489	-5.78744	21.2006	0.301272	-27.7699	21.1364	-3.279	72.5177	-31.5245	-54.5169	-45.8279	-30.8653	-62.9818	12.8406	-75.3254	17.6176	13.308	-47.3074	20.8355	14.0922	-32.5832	25.9587	38.107	-39.83	6.20679	-11.1908	-42.1497	7.66145
fir1002	One	14.9785	44.1207	38.3105	26.6287	-9.47953	40.4142	2.13683	-8.7233	41.0221	13.8141	-8.35541	49.5377	12.8749	-2.12714	63.4318	58.0726	33.002	20.3904	34.1935	32.1632	22.6399	-6.43991	32.6084	23.5649	-29.7809	33.1315	20	78.1018	-26.2512	-36.2872	-47.7125	-24.7714	-50.2521	15.1907	-74.349	30.707	14.4105	-41.9429	41.2943	15.0198	-24.879	44.5533	34.4169	-33.6611	28.8799	-8.9425	-32.7545	27.775
fir1003	One	1.46523	42.8422	4.78145	15.4244	-8.25177	5.60042	-7.89969	-7.74705	6.04223	4.80103	-7.05714	14.6232	4.20745	0.641141	26.2978	40.7991	32.3357	-10.856	18.4612	31.9241	-11.4044	-14.3376	31.5329	-13.2068	-38.7782	29.3119	-18.0728	68.9277	-33.4116	-66.6796	-58.4924	-36.8988	-76.48	2.98499	-76.3365	2.16568	2.82908	-40.5339	8.01701	2.29843	-23.0405	11.4139	27.4492	-32.8728	-4.80728	-18.3877	-35.8393	-6.51334
fir1004	One	2.92633	48.54	-11.7992	15.3953	-11.9716	-12.8705	-7.48629	-12.2327	-12.2552	4.52468	-10.8489	-4.88399	3.0519	-3.89067	10.8272	42.4698	35.2691	-26.269	22.1609	34.428	-26.5438	-13.9552	33.1714	-25.6353	-35.7507	32.2318	-27.7806	69.8506	-5.33804	-95.2346	-55.997	-11.4623	-99.3752	5.5454	-77.7097	-24.2265	2.8058	-47.3795	-12.4889	2.7535	-30.0954	-5.7642	28.0804	-35.8579	-24.2766	-17.5948	-38.2252	-24.1666
fir1005	One	18.4653	36.9236	31.3727	32.8293	-11.7383	29.9212	2.52386	-11.7515	29.5582	18.1895	-13.9635	40.4828	17.3699	-8.59134	52.1117	58.4448	26.8414	13.2106	37.2822	27.1307	14.7538	-2.33698	25.106	13.5293	-24.651	26.0069	13.3476	84.5728	-21.2815	-46.7746	-42.8446	-17.8409	-50.8896	16.5799	-77.8637	29.5269	18.0592	-44.8187	39.1664	18.5597	-26.1716	40.0556	36.9465	-34.478	29.4492	-6.03175	-35.1644	24.3413
fir1006	One	-2.27874	25.2278	-3.8638	16.5383	-26.2627	3.83141	-13.6657	-28.6889	-0.943536	3.78229	-27.4902	11.7681	-1.04352	-21.6019	21.6996	39.3599	10.7941	-11.7556	18.914	9.18612	-15.3916	-18.441	6.22597	-18.1087	-35.3611	2.95902	-21.9946	77.9638	-52.0843	-64.7416	-49.7088	-59.1893	-84.1304	7.06268	-90.4694	8.34686	3.6779	-57.9396	12.4708	2.52758	-43.3067	11.6764	30.0819	-50.7782	1.63417	-23.3709	-56.1841	-6.26402
fir1007	One	18.9403	24.5286	42.9762	28.8415	-25.3236	48.474	6.44681	-25.2363	43.5573	18.3971	-25.8235	56.271	18.918	-17.3043	66.2033	57.6764	10.3374	32.6141	39.6304	11.9763	32.6892	-1.5539	13.6593	30.8608	-21.3604	12.6941	28.6623	75.4323	-42.2552	-31.2468	-37.0588	-49.5848	-30.5374	15.7596	-89.9761	42.4841	15.1864	-57.8028	49.3518	16.6663	-43.7348	50.0081	40.5667	-50.3787	33.1656	-6.54263	-48.1851	31.6451
fir1008	One	-6.66622	20.6744	-6.64476	11.7556	-33.6874	4.10886	-18.8513	-35.0694	-2.9145	-3.5156	-35.6131	7.6337	-5.09241	-31.0755	21.5957	32.5346	9.19765	-13.4008	12.4908	4.94682	-17.3484	-22.4276	3.47434	-19.6132	-46.7741	2.85227	-21.676	70.2572	-42.2777	-73.6482	-64.362	-54.2841	-89.4926	1.28406	-96.0223	-8.29902	-1.7872	-64.4579	3.68512	-4.30476	-49.308	7.38956	17.8298	-55.9034	-2.94026	-24.2602	-58.5271	-9.86755
fir1009	One	0.251847	46.1632	3.39318	12.0972	-11.2052	11.1977	-11.5695	-9.62238	11.955	0.727529	-7.60978	22.616	-0.622585	-1.04199	32.4019	39.4094	30.2428	-6.47971	17.5802	28.8179	-8.67173	-20.3259	29.4531	-6.67663	-39.9431	28.6433	-9.54121	64.9071	-29.9368	-72.1912	-59.8875	-29.5855	-75.8839	0.465697	-79.9683	17.5783	0.105284	-40.8497	22.1292	0.540792	-27.8085	22.0039	23.8399	-37.6331	6.83382	-25.0312	-37.7501	5.15361
fir1010	One	-7.03429	44.3871	-5.1327	5.16001	-7.09701	-0.375694	-18.3989	-8.12066	-3.27352	-5.0801	-7.08882	5.93164	-6.36355	0.250035	17.0413	30.1221	28.0686	-15.3639	11.0005	26.8568	-16.8586	-24.5417	28.0683	-18.7935	-47.1474	28.3574	-21.7335	63.3948	-22.7807	-73.8826	-65.9405	-26.0771	-80.4112	-2.50032	-79.4559	-1.37447	-6.68915	-41.357	5.95097	-7.17843	-21.0092	6.47113	15.6017	-33.9353	-5.97514	-27.8242	-37.448	-8.5051
fir1011	One	-3.02261	31.3246	11.9011	10.643	-24.153	12.7004	-15.1484	-23.9354	12.3178	-1.53273	-25.1383	23.7149	-1.0099	-20.5932	33.2154	38.5351	12.1686	-6.21678	14.5552	12.1712	-3.58623	-21.4495	13.0775	-3.29229	-44.8285	12.4348	-8.81421	66.5968	-24.6442	-66.2306	-66.4363	-39.8855	-77.8017	-2.50557	-91.9364	16.7024	-1.81607	-56.3451	19.1125	-1.75085	-39.2405	20.4358	19.0026	-49.2857	7.46532	-24.765	-51.4414	8.96667
fir1012	One	-4.75771	56.2251	-50.4375	9.01342	5.6969	-43.2832	-14.9463	4.40324	-44.3747	-3.90985	5.46089	-35.1374	-4.02769	10.2406	-25.8528	39.2711	42.2525	-66.9811	11.8115	41.9099	-64.0791	-23.8968	42.4076	-65.7483	-49.2643	42.9743	-65.0983	62.1982	1.7367	-126.284	-66.9098	-12.3114	-121.736	2.13713	-62.9776	-42.5872	-1.95308	-29.2954	-36.9457	-3.741	-9.66643	-36.992	17.4789	-20.4742	-47.6629	-22.6911	-22.9429	-46.8278
fir1013	One	29.2077	39.4751	68.6544	43.5439	-11.8343	61.6613	18.6718	-11.9714	61.8342	30.8072	-14.0209	68.0739	30.5706	-10.0027	81.7103	71.0152	26.3593	51.8354	46.6272	25.92	53.3728	10.8326	25.521	54.4158	-14.39	24.6852	51.3404	93.1967	-4.25674	-12.991	-26.1952	-21.1929	-18.4003	32.5587	-74.4208	49.6769	32.17	-43.1321	60.8279	32.1225	-28.571	64.8263	54.9795	-33.4972	49.141	11.4859	-35.3949	53.7267
fir1014	One	7.07768	61.2843	4.42155	21.2832	8.69234	1.50887	-1.44439	8.19365	2.89115	8.22414	5.93016	11.7569	9.0918	10.4603	22.4729	45.2586	53.0559	-9.4086	23.7933	52.7398	-9.24208	-11.1339	53.7216	-10.6159	-31.7348	52.2238	-11.0461	73.8652	8.25507	-84.3188	-52.0791	7.49836	-89.9107	5.49047	-60.614	-13.6399	7.00551	-24.5068	3.67315	7.5466	-5.09762	9.68753	30.8885	-12.7014	-8.04638	-12.0195	-14.2701	-8.13127
fir1015	One	5.4965	44.1636	65.1955	18.8383	-12.0414	72.635	-6.55815	-12.0811	71.5593	7.82364	-10.9199	80.3705	6.99471	-4.47951	92.2755	48.2921	29.9591	48.669	23.0203	28.411	52.6651	-12.9536	30.7432	52.8916	-42.2765	28.2109	43.5244	77.6843	-28.0732	-13.3646	-69.5858	-28.1592	-18.9627	2.37996	-76.2461	74.3244	4.74834	-39.3885	78.0578	5.5652	-27.6882	79.8409	25.7384	-37.234	67.4921	-21.8468	-39.191	61.9647
fir1016	One	19.1027	52.4571	43.0558	33.6219	-8.11784	45.6418	7.99978	-9.26048	42.5147	21.4474	-8.81306	51.4437	18.095	-3.71844	60.9664	63.0717	37.3277	25.4361	40.2888	36.1138	25.604	3.23942	37.6149	25.8519	-20.8402	36.9734	19.7201	90.9266	-11.9608	-35.0507	-36.8903	-25.3341	-32.5446	23.3062	-73.0069	44.0428	20.9511	-37.5099	50.7078	21.9759	-26.3531	49.0053	46.5865	-32.0274	40.6004	-2.39845	-33.6345	33.877
fir1017	One	2.34192	58.4515	34.3934	17.8351	-2.28821	22.1345	-5.33401	-3.58001	26.224	5.9402	-3.56415	33.6703	5.62212	0.857359	45.384	45.1698	46.1084	15.3216	23.7895	43.5227	15.134	-20.3516	40.7795	16.7487	-45.626	42.0175	13.4928	68.4144	8.57265	-60.5724	-59.9163	-9.1578	-58.9766	5.44987	-62.5339	14.6933	5.50972	-33.673	24.038	6.138	-18.2633	28.4542	29.2573	-22.2155	10.929	-19.9455	-24.5824	12.05
fir1018	One	11.3176	66.9311	13.0464	21.7335	9.13019	21.2885	-2.18277	10.1691	21.3852	8.44256	9.95702	29.4082	7.03724	17.5916	40.993	50.2394	52.993	-3.4056	33.0002	53.5085	-3.63034	-8.71084	53.9419	-0.976432	-30.326	52.9871	-4.53302	71.2713	-7.27708	-59.461	-44.5129	-12.2916	-73.656	6.95415	-52.6842	19.2669	10.3667	-19.2483	27.3652	8.13832	-2.81992	29.3893	31.2932	-13.8569	12.2301	-14.171	-9.9933	15.6499
fir1019	One	-10.7804	10.419	-17.0678	6.0329	-48.4505	-23.0097	-21.1478	-48.431	-22.83	-7.26514	-48.6593	-20.4189	-9.34142	-40.6943	-9.39462	32.6377	-1.54955	-32.8425	13.0662	-5.94492	-31.1715	-29.9658	-2.33767	-28.9395	-52.6194	-1.09143	-37.1555	58.761	-46.2351	-104.591	-72.0489	-56.0909	-112.39	-9.12214	-106.604	-40.516	-8.62552	-80.96	-25.2819	-8.71744	-66.6376	-18.3083	13.5544	-71.5387	-35.7775	-33.2413	-71.7723	-37.3619
fir1020	One	11.6623	55.4579	-2.40418	20.9173	2.53605	-3.54366	0.20355	4.08091	-0.888191	10.5044	2.65712	6.13771	10.7061	11.8323	18.1798	51.2746	44.4704	-17.1166	27.9379	44.2574	-16.2096	-8.09962	43.6101	-16.5995	-35.2712	44.5311	-23.6621	72.96	-11.6123	-81.967	-58.3403	-4.62568	-89.8661	8.23022	-60.0468	-8.45974	8.9995	-27.3725	-3.60009	7.78592	-13.481	2.86644	33.1707	-21.2325	-17.8365	-16.0519	-20.0601	-14.8049
fir1021	One	12.0732	48.7362	57.2466	28.2774	-7.84975	59.4051	1.39732	-9.12638	60.8489	14.2651	-7.8302	69.4995	12.9069	0.29949	79.1757	54.4127	34.662	42.3553	32.6452	33.5203	44.1831	-3.93202	30.9679	41.3514	-27.5455	29.0967	38.5264	83.3254	-24.1685	-16.8417	-46.4833	-25.4538	-26.9888	16.1122	-68.435	67.0524	13.4938	-40.7643	69.3212	14.4168	-21.1735	69.3107	35.1422	-32.1729	56.8128	-7.90755	-34.2489	55.2482
fir1022	One	-4.48159	32.6611	5.12335	7.55767	-28.4896	3.32536	-17.6109	-26.8058	0.438059	-4.79631	-28.0158	11.7666	-6.52505	-21.5103	22.613	38.9291	16.7328	-2.73484	16.5959	16.77	-5.29831	-19.7785	18.6881	-13.2877	-42.8757	17.7592	-21.958	76.9215	-34.6054	-72.5007	-53.6234	-34.5904	-96.2292	-4.39569	-89.8264	-4.68581	-5.0551	-62.1653	3.23729	-7.37922	-49.0684	7.41334	16.2422	-55.8198	-3.65755	-24.2471	-55.7948	-10.9821
fir1023	One	25.9162	17.0786	15.531	42.3416	-36.4062	11.257	14.3869	-37.1209	10.7497	28.7648	-38.1961	21.5769	25.7784	-31.1344	34.3064	71.0757	2.06181	-4.81157	45.3978	2.15328	-1.84336	9.5947	3.87194	-3.04312	-19.0535	3.64648	-9.35672	95.2848	-45.5587	-66.9414	-35.7005	-45.8478	-73.7377	26.6236	-95.39	12.1781	27.4655	-62.9636	17.0314	26.6711	-49.4467	20.0139	48.5279	-56.7501	7.54173	6.13612	-56.622	6.42279
fir1024	One	27.2503	50.4621	18.9714	36.9209	-5.98432	20.8508	15.3917	-5.2561	17.1292	26.9839	-7.94873	25.4579	26.3254	-1.75252	37.3864	68.4413	35.5394	6.7718	46.7717	34.8604	3.12192	9.65985	35.2111	-0.601652	-15.9814	32.8493	-7.96974	105.869	4.40332	-52.2739	-28.3726	-15.39	-78.4447	26.3916	-66.2264	1.28653	25.857	-41.0748	16.4437	26.8064	-20.7106	23.0022	48.6356	-29.988	9.3152	8.51648	-30.75	5.33765
fir1025	One	-9.53184	47.2044	34.1515	1.79166	-7.71883	45.3545	-22.5995	-6.95454	42.1921	-8.03071	-8.62951	49.786	-10.674	1.13387	64.2762	35.4572	27.7012	17.2818	9.53994	30.1875	20.9032	-28.7568	30.5401	17.5353	-52.8958	27.379	10.5894	64.5588	-20.1168	-17.7965	-69.1114	-30.6609	-43.8117	-11.0979	-70.7246	47.1513	-12.2585	-37.9634	49.3234	-11.8688	-21.5343	49.388	15.987	-32.5543	35.6716	-35.0101	-34.4038	31.254
fir1026	One	40.8093	29.6279	35.8684	56.015	-25.806	44.8495	28.3754	-28.998	39.6204	41.5962	-26.3238	50.5432	38.4105	-15.4909	65.2335	82.6551	18.1337	22.3859	60.8249	16.1844	20.4113	24.6901	13.1824	22.5939	-2.5097	10.6581	16.6966	106.771	-36.2428	-38.7378	-20.7426	-43.8382	-39.5066	42.6212	-95.3483	37.2369	41.125	-60.5795	44.9055	41.1456	-44.049	49.0925	64.1988	-52.5384	34.8301	18.4207	-55.0774	31.5753
fir1027	One	12.4249	31.8059	25.7081	25.0398	-30.7543	13.778	2.29792	-30.4038	13.8503	14.1309	-28.1626	22.972	15.9128	-21.2805	36.2893	55.8807	14.6059	2.79504	31.8793	12.7077	4.84165	-6.0007	14.8148	5.45732	-29.2281	14.5461	0.933665	78.8538	-25.3103	-65.651	-49.9813	-32.5837	-66.1724	11.5477	-88.5505	-1.38567	14.0246	-60.0225	10.148	15.0582	-47.7993	16.8753	33.9933	-53.4351	2.25831	-4.37265	-54.2381	1.87961
fir1028	One	19.2791	19.5564	69.1187	35.1068	-34.9931	70.164	8.45069	-35.901	62.4831	19.1469	-37.7707	73.7077	16.4156	-31.1899	87.3563	65.7898	8.69941	53.8674	40.5613	6.97699	53.4252	7.02031	9.0065	51.0742	-21.1333	7.20956	38.3328	104.06	-29.4313	-10.0047	-36.1999	-37.4138	-27.0704	19.2592	-94.5249	52.9655	19.2799	-63.9323	64.3484	18.7382	-50.0368	70.0376	47.1242	-56.0501	56.0372	-3.74604	-58.3563	47.2222
fir1029	One	-0.80308	8.57131	2.89133	12.0664	-48.949	4.98034	-13.1541	-49.327	3.98619	0.144665	-47.0764	13.8897	-0.941403	-40.2683	24.8266	39.7813	-4.74175	-7.41602	20.0135	-7.18387	-7.22695	-17.8597	-7.62756	-9.44842	-43.7454	-9.47471	-15.8888	73.0738	-55.8486	-70.4462	-59.2175	-70.1698	-73.2978	4.86184	-114.287	-4.1271	3.39814	-82.2877	6.6743	1.04804	-64.04	12.6777	26.8702	-72.565	-1.99329	-22.8319	-76.7435	-10.0567
fir1030	One	0.454803	49.482	21.5816	16.1489	-3.11118	18.3081	-7.09273	-3.11221	19.0639	4.78519	-4.21288	27.8448	2.98068	3.10294	37.9182	39.2066	39.4615	7.28337	20.5589	38.0544	7.37478	-15.8162	38.6876	5.51424	-40.2449	38.4626	2.99203	70.453	-11.5247	-61.4193	-57.4069	-14.7868	-65.8223	4.16186	-64.5243	6.77213	4.41349	-33.6782	13.1453	3.48078	-19.4187	19.059	27.1817	-23.5606	5.06225	-20.8576	-24.5989	2.65898
fir1031	One	-11.2274	51.7535	72.3491	1.23798	-1.78007	75.1755	-19.5378	-3.66679	73.4431	-7.87315	0.631427	84.25	-6.43226	8.28192	97.2324	28.6833	38.1061	58.21	8.5824	38.2131	56.0469	-28.3044	36.854	55.6903	-54.1049	33.324	50.3887	57.2155	-9.13371	-6.53642	-68.9822	-18.4936	-17.2554	-11.0758	-68.0555	66.7828	-9.27911	-36.1905	75.763	-10.955	-17.3925	79.6725	9.74983	-25.9144	66.8659	-28.0425	-26.184	67.53
fir1032	One	17.0559	-3.69667	27.8606	27.3378	-52.7372	26.3809	7.16687	-53.8384	28.8798	16.7364	-53.1352	34.5577	19.3083	-43.8215	45.6683	53.4251	-17.9013	12.3712	32.6379	-16.2141	11.7613	-0.310007	-15.9865	12.3193	-21.4849	-15.8991	12.0657	78.1605	-69.3773	-51.1871	-47.8064	-71.2161	-49.9475	17.3994	-115.773	29.2853	14.4943	-81.9703	32.0527	15.894	-71.417	34.8561	32.8334	-77.8666	24.4193	-7.05112	-79.4025	22.2594
fir1033	One	-24.6061	45.7118	2.24334	-6.67003	-8.60372	-4.98609	-31.0833	-9.27574	-5.03066	-19.3081	-10.4878	4.03507	-21.2181	-3.36202	17.15	22.9052	35.374	-12.6501	-3.11336	34.173	-12.7048	-40.8557	34.5842	-14.2171	-63.0025	30.9845	-19.3993	48.8193	-24.2081	-63.6146	-79.3845	-28.8604	-88.0565	-16.5142	-74.3067	-14.7993	-22.9074	-39.3113	1.1095	-22.4813	-22.2135	3.40965	4.01275	-31.112	-9.98294	-47.1852	-29.0439	-17.761
fir1034	One	6.9381	26.0272	-28.6909	22.5033	-30.3093	-20.1795	-6.53151	-30.0929	-20.7533	7.10443	-30.7837	-10.9956	6.93827	-21.488	-0.178277	49.4443	5.07898	-40.4428	25.6704	6.22694	-38.6332	-11.1308	5.65499	-41.0156	-32.9671	5.84227	-44.7057	77.0977	-51.5635	-92.1864	-56.826	-51.5805	-99.6472	5.53398	-98.4973	-10.9387	3.5768	-61.8147	-8.47543	7.2356	-47.8646	-13.3343	31.3788	-54.277	-26.3239	-18.6875	-53.4061	-27.2914
fir1035	One	16.5034	46.1353	-6.78743	32.0383	-10.6571	-14.6936	3.95145	-11.2942	-17.749	17.0453	-12.7628	-3.35692	16.8223	-9.18916	6.55739	62.798	28.6101	-23.5431	39.0624	30.2696	-20.3726	-0.593784	28.0574	-25.6484	-28.6624	28.9131	-32.9544	92.5806	0.649053	-93.1133	-35.7692	-20.4375	-93.8028	21.4092	-72.5196	-23.953	17.4329	-40.143	-13.0991	17.1054	-24.6096	-10.7383	45.5739	-31.5998	-23.3883	-6.73308	-34.7246	-29.6577
fir1036	One	4.15414	51.0742	51.2811	22.4618	-2.32135	45.3183	-1.1491	-6.57104	43.4869	9.42624	-7.28839	52.8088	4.12969	-2.07605	65.2533	48.1035	41.693	42.9118	29.0555	40.4933	40.9658	-7.52085	38.2058	33.5053	-33.3336	36.4347	21.4121	81.7372	-10.8444	-15.1167	-40.9952	-16.8969	-36.1104	11.5765	-73.8713	31.8033	7.38926	-38.3267	48.542	10.1448	-20.628	50.393	32.3183	-29.2455	39.09	-8.93201	-29.9771	33.6505
fir1037	One	-1.13405	55.5391	51.6744	11.2553	0.38359	52.1553	-13.241	0.540613	49.8818	-1.71526	2.35556	60.2644	-2.66303	9.24822	68.8098	39.6738	35.8236	37.5234	19.4646	36.9545	37.1277	-21.0121	36.5951	35.1971	-43.8273	34.7921	31.4122	66.6101	-14.0061	-29.8641	-62.6814	-13.9426	-36.1467	-5.17069	-61.4604	47.2833	-2.35305	-29.1255	52.2422	-2.55828	-14.0409	55.7511	22.0288	-25.3681	43.7495	-25.4706	-23.4512	40.9975
fir1038	One	11.4195	-2.68232	-101.489	26.7366	-58.7982	-98.5981	-0.918719	-60.3777	-103.472	14.8987	-60.2973	-93.9867	11.3231	-55.2004	-87.3835	55.3961	-17.826	-110.802	32.0718	-20.1352	-110.332	-10.6281	-19.7661	-113.6	-27.4137	-23.8565	-117.727	86.5735	-66.1131	-179.569	-42.358	-78.6417	-180.138	19.3263	-119.123	-107.164	15.0138	-90.1012	-99.1964	14.4905	-76.8251	-95.5889	37.8473	-81.0386	-106.426	-7.35071	-82.2335	-110.884
fir1039	One	13.9045	25.2629	23.0581	36.7949	-33.5906	17.9572	6.43737	-36.013	16.5038	21.9052	-34.5577	24.0488	21.2749	-30.181	31.8099	61.5106	10.0003	7.95411	37.2376	5.73948	10.643	-2.44075	6.98359	7.94619	-25.049	7.91022	1.44166	87.1373	-25.3224	-59.8242	-37.2885	-44.8233	-61.4297	20.9547	-98.9133	6.63787	20.6416	-66.8841	18.7807	22.0553	-50.3546	21.4601	40.8992	-56.2665	9.50434	3.78255	-59.2657	10.1689
fir1040	One	4.19476	0.487237	78.9751	18.9726	-51.3057	72.565	-3.67662	-55.5734	70.2772	5.34179	-55.3604	78.9062	1.85352	-50.2696	91.5457	45.8885	-11.2833	67.2086	22.5072	-12.1104	65.5948	-12.3461	-13.2117	61.5411	-34.3447	-13.797	57.6107	78.7655	-39.569	-2.07252	-50.7708	-49.5924	-5.85871	7.24272	-107.05	60.5935	6.70501	-78.5558	70.078	5.94956	-65.9888	72.8526	33.7675	-72.1885	59.2373	-15.1046	-73.6464	55.6852
fir1041	One	0.596072	67.051	13.4177	14.9729	4.6005	15.3503	-14.5014	4.90973	19.5665	0.964758	5.15214	27.1084	1.40651	12.6599	39.3407	44.2055	47.1423	-10.3592	20.6483	46.33	-5.22193	-22.8781	45.046	-2.84372	-47.1211	46.1084	-6.05819	59.3141	-8.738	-74.7257	-70.7191	-15.0079	-68.9248	-5.40768	-62.3488	22.2204	-1.89153	-27.6651	28.5538	-1.57136	-15.9578	28.8101	27.9426	-22.2947	6.97904	-30.3614	-21.139	11.8474
fir1042	One	-3.18944	40.8188	-35.5602	14.9099	-15.8621	-37.9372	-9.51884	-17.5382	-36.0012	-0.415403	-17.354	-26.1166	0.060216	-11.9825	-12.3576	40.7589	33.1652	-55.8934	18.5294	32.3978	-58.5976	-20.5701	30.2422	-57.0256	-49.4781	28.2485	-61.6582	73.2127	-23.3028	-132.341	-66.943	-27.1219	-132.438	2.58551	-103.424	-64.0096	1.53099	-61.762	-37.3403	0.622989	-40.0756	-29.677	18.0711	-47.6033	-41.9852	-19.2762	-48.8021	-45.6174
fir1043	One	8.19271	48.2249	15.817	26.6833	-1.10027	18.3379	-4.2239	-1.73639	16.662	11.0038	-0.837068	25.0333	9.72265	8.47368	39.7344	54.9903	39.8376	-1.3337	33.2348	39.5754	1.14268	-14.246	38.677	-1.25495	-36.5694	37.3945	-7.16109	85.862	-1.49679	-69.0974	-50.5916	-10.8517	-79.0615	12.1627	-68.4315	14.6809	10.1409	-34.8315	24.0037	8.81813	-15.7855	23.9128	34.2354	-24.1642	13.4248	-8.0779	-27.5057	10.3054
fir1044	One	4.07187	31.221	6.52153	16.9734	-24.5641	4.04398	-14.9058	-22.9012	2.30292	1.07457	-24.3069	13.7841	1.65662	-16.4144	26.7098	44.1312	19.192	-9.91275	24.9071	18.6911	-10.9033	-21.1903	22.9436	-10.4846	-37.7126	23.3457	-12.3289	74.8182	-20.9942	-87.4136	-61.7798	-21.9673	-85.1924	-1.68264	-92.6578	-6.34824	-1.07411	-58.3831	6.92803	0.540291	-41.172	9.88074	21.8773	-47.911	-3.12719	-18.6253	-47.9925	-3.59205
fir1045	One	12.9582	26.4438	12.8612	28.6918	-25.0384	18.3471	-2.17206	-25.0722	18.5816	14.5788	-26.0826	28.2527	13.1087	-19.8615	39.1163	56.4768	13.2521	-2.07835	31.3657	12.3243	-2.20848	-5.90317	15.2434	-3.26178	-28.99	13.5019	-7.82099	87.8404	-37.6071	-67.1805	-53.3527	-36.4167	-81.6937	13.3957	-91.7893	23.3569	14.7291	-60.7532	28.0234	11.9496	-42.9399	29.608	36.3465	-51.2558	14.9427	-11.9586	-52.2177	11.2971
fir1046	One	12.8365	18.9151	23.4814	30.1337	-34.7176	27.5934	0.797138	-34.8815	28.0871	18.7145	-34.5252	39.8454	18.6995	-26.435	49.5904	57.3031	6.07347	1.93047	29.6327	4.31223	5.84252	-3.52988	6.08172	5.98832	-26.6611	5.16073	7.36406	80.1954	-44.7645	-58.8133	-50.8646	-48.6291	-60.4677	15.4189	-111.163	22.3403	13.6465	-73.2573	34.6673	13.1108	-51.0528	35.2865	38.1053	-65.2008	18.5845	-10.3997	-66.7687	18.8282
fir1047	One	10.662	22.4908	7.39794	25.5604	-36.4157	13.9165	-1.127	-35.9404	18.1868	11.974	-34.4661	28.5801	11.1822	-27.5031	39.4516	51.3819	6.91863	-8.33114	30.2574	8.15975	-8.13189	-12.7619	6.06147	-6.14059	-35.5907	4.30612	-8.94053	81.6318	-56.7892	-49.3898	-62.3937	-57.752	-71.4198	14.1145	-107.556	17.6785	11.6831	-69.4611	21.5928	11.1373	-54.8797	24.6278	35.0856	-63.9205	9.49343	-12.8367	-63.7722	10.9937
fir1048	One	9.88303	31.2365	-7.33048	30.0654	-23.8608	-8.07143	-0.448024	-25.7124	-9.02729	14.5287	-21.8436	3.58231	11.2208	-14.8882	15.9174	54.1707	22.638	-19.3148	30.9521	21.6085	-22.034	-9.86076	20.2322	-21.2464	-33.9428	15.1621	-28.4266	106.128	-38.1735	-84.2949	-68.5496	-51.1961	-100.318	19.9777	-91.1529	-1.00427	17.5582	-53.1498	-4.84329	15.9334	-42.4507	1.58322	44.8374	-47.0524	-14.9885	-10.5261	-54.6479	-17.2781
fir1049	One	-0.643407	33.3519	50.658	15.6463	-21.76	53.4301	-15.0515	-24.2157	48.5552	1.71232	-26.2067	61.8378	2.2483	-18.305	71.0183	40.6861	19.8897	34.4616	17.7977	21.3277	35.2198	-22.1318	19.9822	34.6165	-41.3209	20.2801	35.4401	72.6933	-15.6844	-36.2073	-68.5224	-24.7765	-40.139	-1.73952	-82.818	47.3029	-3.24512	-51.4753	52.0486	-0.0529122	-38.1498	58.7791	26.9502	-45.5081	39.6314	-25.3424	-45.6658	40.7476
fir1050	One	7.88539	58.1039	10.1768	25.229	4.3457	13.2949	-12.0066	3.91749	11.8938	4.47951	0.783784	25.0387	3.77567	11.318	41.7968	54.8719	46.2423	-3.84223	31.8752	47.7812	1.7182	-18.106	46.6804	-2.96346	-41.0012	46.9609	-7.47455	98.4987	-7.90326	-70.7149	-70.5122	-11.8732	-86.8415	5.48944	-69.8884	15.9395	7.22052	-31.4775	20.9215	5.35405	-16.5465	24.7163	29.9095	-25.0204	12.4923	-15.3206	-25.2781	10.9603
fir1051	One	6.66462	57.3272	-38.6025	19.1964	6.96493	-35.2813	-2.60734	6.18423	-36.4078	6.81705	6.88424	-29.05	4.7816	14.4064	-19.5138	51.7658	44.4582	-58.4861	25.045	40.6899	-57.561	-10.4764	43.2204	-52.7337	-34.1654	40.6196	-57.0396	80.7171	-6.49377	-116.049	-59.2508	-13.2138	-111.075	8.43419	-53.4894	-26.9115	8.85678	-23.5844	-29.6229	8.14593	-11.5224	-27.2374	28.2961	-19.6698	-36.784	-10.0166	-21.2484	-38.5399
fir1052	One	-8.94209	38.6384	38.1988	7.62621	-17.307	29.6941	-20.4726	-15.6569	33.2924	-6.18857	-18.4323	40.6247	-5.77628	-11.7644	52.7847	35.5883	32.6359	8.77475	8.83628	26.3399	13.6589	-29.9681	29.3412	16.9366	-51.8849	28.7728	15.0103	66.2218	10.2511	-40.6873	-86.1997	0.9896	-45.3759	-6.54599	-81.9709	19.405	-5.94517	-50.1868	27.7667	-4.8656	-34.0766	37.1029	16.105	-40.1201	16.0019	-28.403	-42.1361	19.6346
fir1053	One	14.5434	67.949	-75.7395	34.7233	15.8003	-64.6993	-0.306791	13.9489	-66.0869	17.5837	14.1736	-53.3957	17.9398	23.8097	-45.7522	57.7701	53.2591	-93.3845	34.6917	53.9347	-91.0521	-3.70186	54.7378	-91.7461	-25.7349	50.8023	-94.9019	93.0745	-7.17726	-143.812	-49.9823	-11.2596	-152.384	20.8531	-51.0369	-62.6656	19.1808	-14.994	-55.8265	18.2387	0.095595	-52.6536	37.953	-6.07359	-64.8413	-4.24323	-8.78076	-70.5127
fir1054	One	-5.04785	61.8237	33.3763	10.3826	1.89906	18.2295	-14.5899	0.991949	18.1837	-1.49011	-1.07182	27.2667	-4.76786	3.44533	42.0661	41.9682	53.3867	5.50774	16.4683	48.9517	6.48521	-20.2584	48.9675	4.98271	-46.885	50.5895	0.580259	65.5355	13.877	-68.4022	-63.8052	13.757	-67.4109	0.77778	-63.5682	0.537735	-1.66152	-30.8152	12.9448	-1.72167	-20.0499	16.9242	22.3866	-20.0008	3.22363	-20.5811	-21.7519	0.776649
fir1055	One	1.41246	41.4012	60.0967	14.9626	-9.29213	55.6011	-10.9506	-10.5864	53.8942	3.23358	-10.003	63.8496	0.92866	-5.38662	76.3147	45.0203	33.4314	44.821	22.9808	33.4701	41.2439	-20.7512	32.6848	38.5774	-39.68	31.8809	34.5119	79.6889	-14.9488	-21.6834	-54.0543	-24.4063	-35.2476	10.7855	-70.9385	50.4923	3.76527	-40.8117	57.2239	4.15867	-24.6039	61.4646	22.2346	-33.7573	49.7378	-14.7155	-35.8231	45.3079
fir1056	One	-13.876	33.6844	51.0814	3.21571	-18.4078	39.7161	-26.6457	-19.5608	39.0257	-13.1	-24.7086	49.5915	-13.289	-16.3725	65.3373	28.4413	25.2232	30.3087	5.09664	22.0488	26.9906	-32.3742	20.4254	25.8301	-56.0117	20.1987	25.7444	60.1857	-21.1835	-41.5011	-75.5663	-26.248	-48.5438	-11.179	-86.5501	40.0184	-11.6496	-51.492	46.4298	-11.2979	-38.3252	42.5732	17.9939	-42.9015	29.2739	-39.1291	-44.9984	26.1015
fir1057	One	-0.247792	60.0286	49.4526	22.0294	7.60577	48.7594	-13.3582	7.45779	48.708	3.96102	6.07314	60.2518	4.1624	17.5253	73.5165	45.6194	45.1399	31.8418	14.2812	45.4018	41.4089	-12.7367	45.9874	39.6965	-40.2404	44.6845	33.538	70.9567	-2.16177	-34.177	-66.6458	-10.7276	-40.5957	4.7099	-56.7202	52.8342	3.97201	-25.9202	57.6317	2.79651	-9.91813	61.4934	24.0277	-19.6599	46.713	-21.5173	-21.011	44.4468
fir1058	One	3.03275	35.4981	33.8163	22.0261	-19.7115	25.3046	-4.87042	-20.7931	24.092	8.93057	-21.5586	32.2982	7.59464	-18.9581	44.405	44.1729	28.4434	13.8649	20.6716	26.0342	13.4641	-10.4535	25.1057	12.537	-39.0076	23.2876	7.22996	76.642	-9.70242	-63.1707	-62.3298	-9.07852	-65.0586	9.27432	-88.8014	12.7241	9.55274	-55.9074	21.7522	7.96657	-38.8552	28.0652	34.5735	-44.6937	10.5422	-13.8939	-43.2036	8.86075
fir1059	One	-12.4189	30.0881	18.3777	1.54478	-27.7396	24.1089	-23.4291	-27.428	20.1283	-12.7087	-29.7528	32.2119	-12.8669	-18.5229	44.9752	28.4854	12.7608	5.09934	8.36586	12.5115	3.05233	-29.4671	12.463	-3.14006	-50.1544	12.2182	-7.18253	64.1064	-39.9762	-55.6915	-68.395	-40.0376	-74.6849	-14.9518	-85.16	22.5226	-13.7179	-57.976	26.7305	-13.2969	-45.3856	26.0164	15.2062	-50.4283	12.533	-37.0231	-51.0845	6.04057
fir1060	One	8.04709	57.6396	18.1424	24.7091	1.67994	23.1769	-3.44652	0.0879122	20.184	11.3055	0.295486	35.0793	8.52912	10.0205	47.1438	53.7976	47.9808	4.46011	29.4889	45.7169	4.44577	-12.8757	41.9545	2.33146	-33.0802	41.2995	2.78903	82.785	-8.22553	-57.8617	-53.5591	-22.5735	-61.0569	13.6166	-69.2105	24.0943	13.4457	-39.0922	27.0263	11.6512	-15.4024	30.2191	30.6546	-26.6628	18.8814	-8.02933	-28.5518	14.3681
fir1061	One	5.43556	63.54	45.059	18.2148	3.69114	41.4204	-6.11995	2.08799	39.0506	5.55751	4.3708	48.3243	5.02515	11.6473	61.9247	50.6469	51.8456	24.3942	24.4653	49.6641	24.1173	-18.3784	50.7642	21.5973	-36.9609	50.5715	21.7353	77.9816	-0.480651	-58.5478	-61.3672	3.65252	-66.4158	1.72304	-74.7427	29.9185	3.11905	-33.1223	44.5163	5.40062	-14.5559	46.2505	25.1256	-27.3052	31.3941	-21.0788	-26.2249	28.7167
fir1062	One	-3.05066	36.5719	-27.0482	14.59	-21.0667	-35.8838	-17.4445	-19.9399	-36.3414	0.462237	-22.0875	-25.3255	0.0600608	-17.1267	-15.4669	42.4052	20.249	-38.7646	15.8532	20.6432	-38.5654	-24.5783	21.0274	-39.1418	-46.7731	19.5488	-42.4018	59.1086	-49.8304	-90.7194	-67.7522	-40.5592	-102.889	2.34422	-91.5918	-58.0518	-2.2094	-61.0359	-37.3687	-1.75987	-42.3338	-28.5769	22.43	-49.3874	-43.8819	-24.655	-50.4729	-46.0137
fir1063	One	8.05837	44.4289	-12.4349	25.6082	-11.6913	-8.17766	-4.16134	-12.1726	-10.9888	11.0919	-10.9592	3.2286	10.3096	-3.57774	14.2458	52.1948	28.0583	-26.9686	29.024	27.9914	-28.1897	-10.166	30.277	-29.2727	-35.0937	27.1387	-36.8982	89.1577	-19.963	-93.3339	-58.2144	-25.0154	-108.35	12.145	-78.334	4.65144	11.0307	-39.5369	2.07835	11.4558	-30.9832	0.306287	34.7907	-39.2807	-8.98911	-13.445	-41.2014	-12.9853
fir1064	One	-5.19854	29.2417	4.15253	11.5577	-27.039	-2.1971	-20.7196	-27.6795	-3.16952	-5.00223	-31.0957	9.74511	-6.2446	-25.3558	22.907	34.3456	19.3955	-14.017	13.8264	18.211	-16.8863	-25.3565	18.5083	-16.6152	-46.3376	18.5548	-19.0749	64.2708	-25.7106	-94.3073	-70.734	-25.4717	-95.873	-5.29496	-96.1567	-18.7439	-4.6627	-63.1126	-2.02676	-5.35376	-43.0536	3.4201	19.7811	-48.9742	-14.5049	-31	-49.2706	-17.0832
fir1065	One	-9.69877	20.347	36.5282	5.94656	-30.3079	42.8141	-22.3003	-31.6374	41.5044	-7.76746	-29.328	52.6752	-8.35432	-22.2598	62.0097	34.9147	8.78688	21.3408	11.1831	7.38362	23.2224	-25.3417	5.89997	19.1629	-49.2207	4.23746	14.9544	75.6434	-35.5412	-48.0336	-70.6878	-42.6057	-63.5045	-2.3987	-95.8524	45.0712	-6.81336	-62.4146	49.262	-6.716	-47.8092	51.1679	21.8039	-53.2969	32.4542	-32.5488	-56.276	25.5108
fir1066	One	-1.91333	34.8241	13.923	20.2358	-20.8098	15.9447	-13.6613	-23.6211	13.0898	3.81532	-21.8288	23.0267	0.589603	-10.6915	34.9311	44.352	31.3083	-3.66673	22.6411	24.5569	-4.75962	-22.2348	19.8262	-8.14411	-45.4846	18.455	-11.7714	77.0084	-50.4563	-50.31	-52.5327	-57.8377	-77.7484	14.6727	-99.8854	12.3057	4.64974	-60.8187	26.6125	1.99722	-40.0891	28.5721	31.6989	-48.4544	12.1988	-18.8173	-55.128	4.98769
fir1067	One	1.6613	61.6609	6.37612	17.5508	5.16082	0.887966	-9.52809	3.53118	-1.53732	2.69048	2.02791	9.66129	0.633721	8.54937	25.7685	45.9824	52.4033	-8.13637	24.9225	51.6367	-10.3972	-13.7742	52.2759	-11.2235	-37.4759	49.6215	-16.5832	72.8242	1.57126	-79.0639	-54.865	-8.96672	-75.1815	7.35068	-63.272	-4.61252	3.76409	-32.0282	3.0566	3.37072	-17.2086	7.11679	26.8896	-21.5302	-8.60283	-16.1988	-23.6376	-9.96446
fir1068	One	-3.55803	37.3307	31.6314	14.123	-21.6193	27.3404	-14.0765	-21.8042	26.6393	-0.720758	-24.6571	34.2602	-1.74926	-18.2676	48.6981	36.111	20.4849	15.2862	14.9264	19.8334	13.2834	-19.7452	18.6412	11.2425	-42.6354	16.7006	8.72352	60.407	-32.8458	-9.72463	-65.6802	-18.8103	-34.4319	0.412687	-104.673	26.4086	-2.57446	-58.6075	30.9622	-0.532064	-38.9026	30.9402	17.9056	-47.8887	21.0252	-24.9934	-48.6165	15.0671
fir1069	One	15.9353	48.4509	36.7266	30.9562	-1.95441	45.4773	7.3562	-3.22714	45.3247	19.1835	-2.90871	55.9194	17.3872	7.31725	66.8982	57.6307	36.7415	18.2167	35.1989	36.4509	20.9323	-1.02311	34.3131	19.3969	-22.817	34.7412	19.8338	86.1026	-14.1026	-37.0376	-42.0395	-19.6691	-38.093	20.7587	-78.5578	36.7654	18.4368	-40.2165	51.8122	18.7363	-26.6599	51.5252	44.3295	-29.7584	36.0784	-2.89999	-31.8642	35.7389
fir1070	One	-9.56071	10.7949	19.5242	10.6432	-42.8741	26.86	-21.0267	-44.2493	27.3769	-5.1336	-43.5625	32.7558	-6.66255	-35.8613	39.991	33.007	-2.5247	6.64522	9.78893	-3.52297	7.62462	-29.4183	-5.44225	7.34874	-54.0901	-7.90279	3.48837	72.8361	-58.3305	-63.6371	-82.763	-69.4794	-61.7618	2.43564	-109.943	32.7811	-2.15559	-78.0065	34.6042	-4.0097	-58.0178	33.7539	23.6781	-67.4373	17.7143	-35.8571	-74.0041	16.5764
fir1071	One	-5.30405	56.3266	0.201122	9.38243	2.32962	9.84972	-15.7893	0.677715	8.2191	-3.46679	4.58207	21.7715	-4.39093	10.0189	29.3197	40.0975	43.4589	-14.2381	15.4421	41.549	-16.9357	-25.3173	40.7757	-19.7437	-46.4655	36.9691	-22.7546	71.1177	-18.7157	-79.5331	-65.9252	-24.5866	-92.1176	-0.298755	-77.1453	-6.30769	-2.80765	-34.5417	17.404	-3.01439	-14.4199	18.2129	21.6947	-28.724	3.88421	-25.5247	-28.4513	1.49295
fir1072	One	-7.66132	29.0736	48.575	2.74768	-26.2438	50.3644	-22.2017	-25.9281	51.2786	-10.8522	-26.0111	64.5237	-11.1318	-18.4909	74.8855	35.3829	13.2129	31.9746	13.078	14.7085	31.7985	-26.5063	17.5941	30.6391	-50.1666	16.4617	28.6935	60.7977	-24.1682	-20.1908	-73.552	-26.3037	-38.42	-11.6022	-85.048	34.3641	-12.5396	-58.262	50.2465	-12.8934	-43.2835	55.4416	13.7	-49.7153	36.5919	-36.0051	-48.1309	35.0916
fir1073	One	0.168533	71.4004	-6.28753	14.9207	8.74459	-10.8639	-10.622	8.62568	-13.4574	2.10058	7.81219	-2.57225	1.28246	13.7756	12.2854	42.4389	55.3226	-24.2104	20.9609	55.9495	-25.5781	-16.5438	55.4634	-27.9751	-40.6633	55.6337	-28.759	78.532	12.2713	-102.184	-70.0065	6.43217	-102.694	1.02328	-63.4271	-20.665	0.118799	-24.2313	-8.20133	2.90879	-7.45214	-2.60124	22.9517	-16.7365	-18.6703	-22.5563	-16.3902	-20.7779
fir1074	One	3.32486	22.8461	48.1095	20.6507	-33.5573	38.3288	-7.58788	-35.8806	38.2499	8.08649	-38.92	52.8565	6.97279	-27.902	67.2916	47.5955	18.1694	30.1522	24.3576	15.1662	29.624	-14.2098	11.4823	26.366	-33.3028	12.0086	23.0057	80.5865	-11.3632	-37.4498	-52.9273	-23.7578	-51.0588	11.5584	-92.4335	18.9777	8.44514	-60.7978	34.4543	7.33631	-51.4243	40.9641	31.0821	-50.4058	26.9237	-13.5018	-55.2726	22.1065
fir1075	One	6.47375	45.6098	48.9169	29.2505	-17.2581	52.6426	3.55002	-19.8344	50.8828	14.0815	-20.1542	63.1618	10.2998	-12.4154	79.6639	54.6552	32.9246	37.4524	31.417	30.0424	35.6633	-7.89346	26.6471	28.533	-30.4446	24.0889	23.8728	90.6729	-16.4918	-30.7833	-38.3585	-30.8092	-48.8753	27.5694	-94.0579	36.6136	18.2172	-53.8261	49.146	15.0802	-40.6877	52.8615	41.8409	-41.1207	38.178	-3.33663	-45.9824	31.4674
fir1076	One	22.3755	60.7039	-9.70715	37.687	1.43924	-5.07917	6.53269	-0.638722	-10.0596	23.6091	1.23082	5.07388	20.999	12.0108	16.9278	64.5474	43.3221	-26.7769	40.6598	43.1664	-26.9282	5.18573	43.1632	-29.2666	-21.5926	44.1559	-35.1178	101.961	-10.6023	-91.7357	-48.5523	-19.4359	-105.638	19.3028	-68.929	0.694136	20.4264	-28.8713	1.01791	21.6269	-17.1311	2.18564	46.2554	-25.6225	-12.377	-2.15863	-24.9197	-13.053
fir1077	One	9.00897	81.4838	-25.8114	28.295	20.9998	-24.8106	-1.95178	21.2588	-26.8251	13.2901	21.6572	-16.316	10.837	27.3289	-2.98186	57.8987	67.6192	-42.4084	37.3886	69.9036	-38.2811	-9.73662	67.1867	-43.5566	-32.6459	64.3471	-48.7743	90.451	24.8271	-115.185	-48.5306	12.9045	-127.223	16.6995	-45.9712	-33.2799	16.2843	-13.3214	-24.6174	13.4666	5.27792	-18.678	33.9655	-1.49453	-29.5209	-6.14478	-4.00164	-37.0478
fir1078	One	-3.77575	22.3573	-37.292	12.5651	-39.5068	-40.5484	-15.9844	-41.12	-41.6456	-1.95193	-42.3159	-28.4353	-4.02792	-37.3186	-16.9436	39.6409	14.2186	-55.5833	14.922	8.25662	-58.5985	-18.145	8.84843	-58.907	-42.8251	6.28865	-64.868	76.3717	-25.9046	-129.247	-66.6864	-41.2813	-141.247	0.785328	-106.371	-48.3139	-3.11908	-75.7676	-43.4209	-3.34474	-59.9851	-39.0509	24.3708	-65.1632	-55.1541	-23.4852	-67.4768	-58.4658
fir1079	One	-8.55593	38.894	17.0781	6.33876	-16.5912	21.7044	-19.8069	-17.9607	21.6672	-5.21322	-17.3528	28.783	-6.84782	-7.23693	42.9403	35.291	22.7708	-1.15418	13.2903	24.6504	-1.32297	-27.5925	24.837	-0.594882	-52.8115	23.8332	-3.37131	64.4305	-27.2971	-70.7809	-74.8341	-29.1399	-68.3701	-7.32174	-88.9968	8.79617	-5.81927	-53.2043	27.7058	-7.81683	-35.8536	30.9015	16.3858	-45.971	15.1974	-29.0382	-48.6375	12.4933
fir1080	One	3.68657	57.6348	6.63065	17.8129	-1.93856	8.25962	-6.5637	-4.33699	7.21315	5.6572	-1.48206	17.3129	4.02065	6.98346	28.357	44.5977	45.7203	-9.41805	23.0969	45.5659	-10.4086	-15.3716	42.9298	-10.2657	-36.1998	39.8629	-12.2846	83.4377	-8.65248	-78.7536	-64.8716	-13.4433	-79.0396	7.66271	-67.7859	8.41616	5.13183	-39.6487	15.1107	6.19662	-25.7381	15.0595	28.2064	-29.4506	2.97873	-15.2971	-32.9764	-0.886598
six1001	Six	12.2631	33.149	13.4989	26.5893	-16.2519	16.8873	-1.18764	-17.9088	16.3016	14.0762	-18.2039	29.2773	14.0697	-13.0454	39.7172	51.9162	20.5522	1.52876	30.8631	20.9358	1.32489	-5.78744	21.2006	0.301272	-27.7699	21.1364	-3.279	72.5177	-31.5245	-54.5169	-45.8279	-30.8653	-62.9818	12.8406	-75.3254	17.6176	13.308	-47.3074	20.8355	14.0922	-32.5832	25.9587	38.107	-39.83	6.20679	-11.1908	-42.1497	7.66145
six1002	Six	14.9785	44.1207	38.3105	26.6287	-9.47953	40.4142	2.13683	-8.7233	41.0221	13.8141	-8.35541	49.5377	12.8749	-2.12714	63.4318	58.0726	33.002	20.3904	34.1935	32.1632	22.6399	-6.43991	32.6084	23.5649	-29.7809	33.1315	20	78.1018	-26.2512	-36.2872	-47.7125	-24.7714	-50.2521	15.1907	-74.349	30.707	14.4105	-41.9429	41.2943	15.0198	-24.879	44.5533	34.4169	-33.6611	28.8799	-8.9425	-32.7545	27.775
six1003	Six	1.46523	42.8422	4.78145	15.4244	-8.25177	5.60042	-7.89969	-7.74705	6.04223	4.80103	-7.05714	14.6232	4.20745	0.641141	26.2978	40.7991	32.3357	-10.856	18.4612	31.9241	-11.4044	-14.3376	31.5329	-13.2068	-38.7782	29.3119	-18.0728	68.9277	-33.4116	-66.6796	-58.4924	-36.8988	-76.48	2.98499	-76.3365	2.16568	2.82908	-40.5339	8.01701	2.29843	-23.0405	11.4139	27.4492	-32.8728	-4.80728	-18.3877	-35.8393	-6.51334
six1004	Six	2.92633	48.54	-11.7992	15.3953	-11.9716	-12.8705	-7.48629	-12.2327	-12.2552	4.52468	-10.8489	-4.88399	3.0519	-3.89067	10.8272	42.4698	35.2691	-26.269	22.1609	34.428	-26.5438	-13.9552	33.1714	-25.6353	-35.7507	32.2318	-27.7806	69.8506	-5.33804	-95.2346	-55.997	-11.4623	-99.3752	5.5454	-77.7097	-24.2265	2.8058	-47.3795	-12.4889	2.7535	-30.0954	-5.7642	28.0804	-35.8579	-24.2766	-17.5948	-38.2252	-24.1666
six1005	Six	18.4653	36.9236	31.3727	32.8293	-11.7383	29.9212	2.52386	-11.7515	29.5582	18.1895	-13.9635	40.4828	17.3699	-8.59134	52.1117	58.4448	26.8414	13.2106	37.2822	27.1307	14.7538	-2.33698	25.106	13.5293	-24.651	26.0069	13.3476	84.5728	-21.2815	-46.7746	-42.8446	-17.8409	-50.8896	16.5799	-77.8637	29.5269	18.0592	-44.8187	39.1664	18.5597	-26.1716	40.0556	36.9465	-34.478	29.4492	-6.03175	-35.1644	24.3413
six1006	Six	-2.27874	25.2278	-3.8638	16.5383	-26.2627	3.83141	-13.6657	-28.6889	-0.943536	3.78229	-27.4902	11.7681	-1.04352	-21.6019	21.6996	39.3599	10.7941	-11.7556	18.914	9.18612	-15.3916	-18.441	6.22597	-18.1087	-35.3611	2.95902	-21.9946	77.9638	-52.0843	-64.7416	-49.7088	-59.1893	-84.1304	7.06268	-90.4694	8.34686	3.6779	-57.9396	12.4708	2.52758	-43.3067	11.6764	30.0819	-50.7782	1.63417	-23.3709	-56.1841	-6.26402
six1007	Six	18.9403	24.5286	42.9762	28.8415	-25.3236	48.474	6.44681	-25.2363	43.5573	18.3971	-25.8235	56.271	18.918	-17.3043	66.2033	57.6764	10.3374	32.6141	39.6304	11.9763	32.6892	-1.5539	13.6593	30.8608	-21.3604	12.6941	28.6623	75.4323	-42.2552	-31.2468	-37.0588	-49.5848	-30.5374	15.7596	-89.9761	42.4841	15.1864	-57.8028	49.3518	16.6663	-43.7348	50.0081	40.5667	-50.3787	33.1656	-6.54263	-48.1851	31.6451
six1008	Six	-6.66622	20.6744	-6.64476	11.7556	-33.6874	4.10886	-18.8513	-35.0694	-2.9145	-3.5156	-35.6131	7.6337	-5.09241	-31.0755	21.5957	32.5346	9.19765	-13.4008	12.4908	4.94682	-17.3484	-22.4276	3.47434	-19.6132	-46.7741	2.85227	-21.676	70.2572	-42.2777	-73.6482	-64.362	-54.2841	-89.4926	1.28406	-96.0223	-8.29902	-1.7872	-64.4579	3.68512	-4.30476	-49.308	7.38956	17.8298	-55.9034	-2.94026	-24.2602	-58.5271	-9.86755
six1009	Six	0.251847	46.1632	3.39318	12.0972	-11.2052	11.1977	-11.5695	-9.62238	11.955	0.727529	-7.60978	22.616	-0.622585	-1.04199	32.4019	39.4094	30.2428	-6.47971	17.5802	28.8179	-8.67173	-20.3259	29.4531	-6.67663	-39.9431	28.6433	-9.54121	64.9071	-29.9368	-72.1912	-59.8875	-29.5855	-75.8839	0.465697	-79.9683	17.5783	0.105284	-40.8497	22.1292	0.540792	-27.8085	22.0039	23.8399	-37.6331	6.83382	-25.0312	-37.7501	5.15361
six1010	Six	-7.03429	44.3871	-5.1327	5.16001	-7.09701	-0.375694	-18.3989	-8.12066	-3.27352	-5.0801	-7.08882	5.93164	-6.36355	0.250035	17.0413	30.1221	28.0686	-15.3639	11.0005	26.8568	-16.8586	-24.5417	28.0683	-18.7935	-47.1474	28.3574	-21.7335	63.3948	-22.7807	-73.8826	-65.9405	-26.0771	-80.4112	-2.50032	-79.4559	-1.37447	-6.68915	-41.357	5.95097	-7.17843	-21.0092	6.47113	15.6017	-33.9353	-5.97514	-27.8242	-37.448	-8.5051
six1011	Six	-3.02261	31.3246	11.9011	10.643	-24.153	12.7004	-15.1484	-23.9354	12.3178	-1.53273	-25.1383	23.7149	-1.0099	-20.5932	33.2154	38.5351	12.1686	-6.21678	14.5552	12.1712	-3.58623	-21.4495	13.0775	-3.29229	-44.8285	12.4348	-8.81421	66.5968	-24.6442	-66.2306	-66.4363	-39.8855	-77.8017	-2.50557	-91.9364	16.7024	-1.81607	-56.3451	19.1125	-1.75085	-39.2405	20.4358	19.0026	-49.2857	7.46532	-24.765	-51.4414	8.96667
six1012	Six	-4.75771	56.2251	-50.4375	9.01342	5.6969	-43.2832	-14.9463	4.40324	-44.3747	-3.90985	5.46089	-35.1374	-4.02769	10.2406	-25.8528	39.2711	42.2525	-66.9811	11.8115	41.9099	-64.0791	-23.8968	42.4076	-65.7483	-49.2643	42.9743	-65.0983	62.1982	1.7367	-126.284	-66.9098	-12.3114	-121.736	2.13713	-62.9776	-42.5872	-1.95308	-29.2954	-36.9457	-3.741	-9.66643	-36.992	17.4789	-20.4742	-47.6629	-22.6911	-22.9429	-46.8278
six1013	Six	29.2077	39.4751	68.6544	43.5439	-11.8343	61.6613	18.6718	-11.9714	61.8342	30.8072	-14.0209	68.0739	30.5706	-10.0027	81.7103	71.0152	26.3593	51.8354	46.6272	25.92	53.3728	10.8326	25.521	54.4158	-14.39	24.6852	51.3404	93.1967	-4.25674	-12.991	-26.1952	-21.1929	-18.4003	32.5587	-74.4208	49.6769	32.17	-43.1321	60.8279	32.1225	-28.571	64.8263	54.9795	-33.4972	49.141	11.4859	-35.3949	53.7267
six1014	Six	7.07768	61.2843	4.42155	21.2832	8.69234	1.50887	-1.44439	8.19365	2.89115	8.22414	5.93016	11.7569	9.0918	10.4603	22.4729	45.2586	53.0559	-9.4086	23.7933	52.7398	-9.24208	-11.1339	53.7216	-10.6159	-31.7348	52.2238	-11.0461	73.8652	8.25507	-84.3188	-52.0791	7.49836	-89.9107	5.49047	-60.614	-13.6399	7.00551	-24.5068	3.67315	7.5466	-5.09762	9.68753	30.8885	-12.7014	-8.04638	-12.0195	-14.2701	-8.13127
six1015	Six	5.4965	44.1636	65.1955	18.8383	-12.0414	72.635	-6.55815	-12.0811	71.5593	7.82364	-10.9199	80.3705	6.99471	-4.47951	92.2755	48.2921	29.9591	48.669	23.0203	28.411	52.6651	-12.9536	30.7432	52.8916	-42.2765	28.2109	43.5244	77.6843	-28.0732	-13.3646	-69.5858	-28.1592	-18.9627	2.37996	-76.2461	74.3244	4.74834	-39.3885	78.0578	5.5652	-27.6882	79.8409	25.7384	-37.234	67.4921	-21.8468	-39.191	61.9647
six1016	Six	19.1027	52.4571	43.0558	33.6219	-8.11784	45.6418	7.99978	-9.26048	42.5147	21.4474	-8.81306	51.4437	18.095	-3.71844	60.9664	63.0717	37.3277	25.4361	40.2888	36.1138	25.604	3.23942	37.6149	25.8519	-20.8402	36.9734	19.7201	90.9266	-11.9608	-35.0507	-36.8903	-25.3341	-32.5446	23.3062	-73.0069	44.0428	20.9511	-37.5099	50.7078	21.9759	-26.3531	49.0053	46.5865	-32.0274	40.6004	-2.39845	-33.6345	33.877
six1017	Six	2.34192	58.4515	34.3934	17.8351	-2.28821	22.1345	-5.33401	-3.58001	26.224	5.9402	-3.56415	33.6703	5.62212	0.857359	45.384	45.1698	46.1084	15.3216	23.7895	43.5227	15.134	-20.3516	40.7795	16.7487	-45.626	42.0175	13.4928	68.4144	8.57265	-60.5724	-59.9163	-9.1578	-58.9766	5.44987	-62.5339	14.6933	5.50972	-33.673	24.038	6.138	-18.2633	28.4542	29.2573	-22.2155	10.929	-19.9455	-24.5824	12.05
six1018	Six	11.3176	66.9311	13.0464	21.7335	9.13019	21.2885	-2.18277	10.1691	21.3852	8.44256	9.95702	29.4082	7.03724	17.5916	40.993	50.2394	52.993	-3.4056	33.0002	53.5085	-3.63034	-8.71084	53.9419	-0.976432	-30.326	52.9871	-4.53302	71.2713	-7.27708	-59.461	-44.5129	-12.2916	-73.656	6.95415	-52.6842	19.2669	10.3667	-19.2483	27.3652	8.13832	-2.81992	29.3893	31.2932	-13.8569	12.2301	-14.171	-9.9933	15.6499
six1019	Six	-10.7804	10.419	-17.0678	6.0329	-48.4505	-23.0097	-21.1478	-48.431	-22.83	-7.26514	-48.6593	-20.4189	-9.34142	-40.6943	-9.39462	32.6377	-1.54955	-32.8425	13.0662	-5.94492	-31.1715	-29.9658	-2.33767	-28.9395	-52.6194	-1.09143	-37.1555	58.761	-46.2351	-104.591	-72.0489	-56.0909	-112.39	-9.12214	-106.604	-40.516	-8.62552	-80.96	-25.2819	-8.71744	-66.6376	-18.3083	13.5544	-71.5387	-35.7775	-33.2413	-71.7723	-37.3619
six1020	Six	11.6623	55.4579	-2.40418	20.9173	2.53605	-3.54366	0.20355	4.08091	-0.888191	10.5044	2.65712	6.13771	10.7061	11.8323	18.1798	51.2746	44.4704	-17.1166	27.9379	44.2574	-16.2096	-8.09962	43.6101	-16.5995	-35.2712	44.5311	-23.6621	72.96	-11.6123	-81.967	-58.3403	-4.62568	-89.8661	8.23022	-60.0468	-8.45974	8.9995	-27.3725	-3.60009	7.78592	-13.481	2.86644	33.1707	-21.2325	-17.8365	-16.0519	-20.0601	-14.8049
six1021	Six	12.0732	48.7362	57.2466	28.2774	-7.84975	59.4051	1.39732	-9.12638	60.8489	14.2651	-7.8302	69.4995	12.9069	0.29949	79.1757	54.4127	34.662	42.3553	32.6452	33.5203	44.1831	-3.93202	30.9679	41.3514	-27.5455	29.0967	38.5264	83.3254	-24.1685	-16.8417	-46.4833	-25.4538	-26.9888	16.1122	-68.435	67.0524	13.4938	-40.7643	69.3212	14.4168	-21.1735	69.3107	35.1422	-32.1729	56.8128	-7.90755	-34.2489	55.2482
six1022	Six	-4.48159	32.6611	5.12335	7.55767	-28.4896	3.32536	-17.6109	-26.8058	0.438059	-4.79631	-28.0158	11.7666	-6.52505	-21.5103	22.613	38.9291	16.7328	-2.73484	16.5959	16.77	-5.29831	-19.7785	18.6881	-13.2877	-42.8757	17.7592	-21.958	76.9215	-34.6054	-72.5007	-53.6234	-34.5904	-96.2292	-4.39569	-89.8264	-4.68581	-5.0551	-62.1653	3.23729	-7.37922	-49.0684	7.41334	16.2422	-55.8198	-3.65755	-24.2471	-55.7948	-10.9821
six1023	Six	25.9162	17.0786	15.531	42.3416	-36.4062	11.257	14.3869	-37.1209	10.7497	28.7648	-38.1961	21.5769	25.7784	-31.1344	34.3064	71.0757	2.06181	-4.81157	45.3978	2.15328	-1.84336	9.5947	3.87194	-3.04312	-19.0535	3.64648	-9.35672	95.2848	-45.5587	-66.9414	-35.7005	-45.8478	-73.7377	26.6236	-95.39	12.1781	27.4655	-62.9636	17.0314	26.6711	-49.4467	20.0139	48.5279	-56.7501	7.54173	6.13612	-56.622	6.42279
six1024	Six	27.2503	50.4621	18.9714	36.9209	-5.98432	20.8508	15.3917	-5.2561	17.1292	26.9839	-7.94873	25.4579	26.3254	-1.75252	37.3864	68.4413	35.5394	6.7718	46.7717	34.8604	3.12192	9.65985	35.2111	-0.601652	-15.9814	32.8493	-7.96974	105.869	4.40332	-52.2739	-28.3726	-15.39	-78.4447	26.3916	-66.2264	1.28653	25.857	-41.0748	16.4437	26.8064	-20.7106	23.0022	48.6356	-29.988	9.3152	8.51648	-30.75	5.33765
six1025	Six	-9.53184	47.2044	34.1515	1.79166	-7.71883	45.3545	-22.5995	-6.95454	42.1921	-8.03071	-8.62951	49.786	-10.674	1.13387	64.2762	35.4572	27.7012	17.2818	9.53994	30.1875	20.9032	-28.7568	30.5401	17.5353	-52.8958	27.379	10.5894	64.5588	-20.1168	-17.7965	-69.1114	-30.6609	-43.8117	-11.0979	-70.7246	47.1513	-12.2585	-37.9634	49.3234	-11.8688	-21.5343	49.388	15.987	-32.5543	35.6716	-35.0101	-34.4038	31.254
six1026	Six	40.8093	29.6279	35.8684	56.015	-25.806	44.8495	28.3754	-28.998	39.6204	41.5962	-26.3238	50.5432	38.4105	-15.4909	65.2335	82.6551	18.1337	22.3859	60.8249	16.1844	20.4113	24.6901	13.1824	22.5939	-2.5097	10.6581	16.6966	106.771	-36.2428	-38.7378	-20.7426	-43.8382	-39.5066	42.6212	-95.3483	37.2369	41.125	-60.5795	44.9055	41.1456	-44.049	49.0925	64.1988	-52.5384	34.8301	18.4207	-55.0774	31.5753
six1027	Six	12.4249	31.8059	25.7081	25.0398	-30.7543	13.778	2.29792	-30.4038	13.8503	14.1309	-28.1626	22.972	15.9128	-21.2805	36.2893	55.8807	14.6059	2.79504	31.8793	12.7077	4.84165	-6.0007	14.8148	5.45732	-29.2281	14.5461	0.933665	78.8538	-25.3103	-65.651	-49.9813	-32.5837	-66.1724	11.5477	-88.5505	-1.38567	14.0246	-60.0225	10.148	15.0582	-47.7993	16.8753	33.9933	-53.4351	2.25831	-4.37265	-54.2381	1.87961
six1028	Six	19.2791	19.5564	69.1187	35.1068	-34.9931	70.164	8.45069	-35.901	62.4831	19.1469	-37.7707	73.7077	16.4156	-31.1899	87.3563	65.7898	8.69941	53.8674	40.5613	6.97699	53.4252	7.02031	9.0065	51.0742	-21.1333	7.20956	38.3328	104.06	-29.4313	-10.0047	-36.1999	-37.4138	-27.0704	19.2592	-94.5249	52.9655	19.2799	-63.9323	64.3484	18.7382	-50.0368	70.0376	47.1242	-56.0501	56.0372	-3.74604	-58.3563	47.2222
six1029	Six	-0.80308	8.57131	2.89133	12.0664	-48.949	4.98034	-13.1541	-49.327	3.98619	0.144665	-47.0764	13.8897	-0.941403	-40.2683	24.8266	39.7813	-4.74175	-7.41602	20.0135	-7.18387	-7.22695	-17.8597	-7.62756	-9.44842	-43.7454	-9.47471	-15.8888	73.0738	-55.8486	-70.4462	-59.2175	-70.1698	-73.2978	4.86184	-114.287	-4.1271	3.39814	-82.2877	6.6743	1.04804	-64.04	12.6777	26.8702	-72.565	-1.99329	-22.8319	-76.7435	-10.0567
six1030	Six	0.454803	49.482	21.5816	16.1489	-3.11118	18.3081	-7.09273	-3.11221	19.0639	4.78519	-4.21288	27.8448	2.98068	3.10294	37.9182	39.2066	39.4615	7.28337	20.5589	38.0544	7.37478	-15.8162	38.6876	5.51424	-40.2449	38.4626	2.99203	70.453	-11.5247	-61.4193	-57.4069	-14.7868	-65.8223	4.16186	-64.5243	6.77213	4.41349	-33.6782	13.1453	3.48078	-19.4187	19.059	27.1817	-23.5606	5.06225	-20.8576	-24.5989	2.65898
six1031	Six	-11.2274	51.7535	72.3491	1.23798	-1.78007	75.1755	-19.5378	-3.66679	73.4431	-7.87315	0.631427	84.25	-6.43226	8.28192	97.2324	28.6833	38.1061	58.21	8.5824	38.2131	56.0469	-28.3044	36.854	55.6903	-54.1049	33.324	50.3887	57.2155	-9.13371	-6.53642	-68.9822	-18.4936	-17.2554	-11.0758	-68.0555	66.7828	-9.27911	-36.1905	75.763	-10.955	-17.3925	79.6725	9.74983	-25.9144	66.8659	-28.0425	-26.184	67.53
six1032	Six	17.0559	-3.69667	27.8606	27.3378	-52.7372	26.3809	7.16687	-53.8384	28.8798	16.7364	-53.1352	34.5577	19.3083	-43.8215	45.6683	53.4251	-17.9013	12.3712	32.6379	-16.2141	11.7613	-0.310007	-15.9865	12.3193	-21.4849	-15.8991	12.0657	78.1605	-69.3773	-51.1871	-47.8064	-71.2161	-49.9475	17.3994	-115.773	29.2853	14.4943	-81.9703	32.0527	15.894	-71.417	34.8561	32.8334	-77.8666	24.4193	-7.05112	-79.4025	22.2594
six1033	Six	-24.6061	45.7118	2.24334	-6.67003	-8.60372	-4.98609	-31.0833	-9.27574	-5.03066	-19.3081	-10.4878	4.03507	-21.2181	-3.36202	17.15	22.9052	35.374	-12.6501	-3.11336	34.173	-12.7048	-40.8557	34.5842	-14.2171	-63.0025	30.9845	-19.3993	48.8193	-24.2081	-63.6146	-79.3845	-28.8604	-88.0565	-16.5142	-74.3067	-14.7993	-22.9074	-39.3113	1.1095	-22.4813	-22.2135	3.40965	4.01275	-31.112	-9.98294	-47.1852	-29.0439	-17.761
six1034	Six	6.9381	26.0272	-28.6909	22.5033	-30.3093	-20.1795	-6.53151	-30.0929	-20.7533	7.10443	-30.7837	-10.9956	6.93827	-21.488	-0.178277	49.4443	5.07898	-40.4428	25.6704	6.22694	-38.6332	-11.1308	5.65499	-41.0156	-32.9671	5.84227	-44.7057	77.0977	-51.5635	-92.1864	-56.826	-51.5805	-99.6472	5.53398	-98.4973	-10.9387	3.5768	-61.8147	-8.47543	7.2356	-47.8646	-13.3343	31.3788	-54.277	-26.3239	-18.6875	-53.4061	-27.2914
six1035	Six	16.5034	46.1353	-6.78743	32.0383	-10.6571	-14.6936	3.95145	-11.2942	-17.749	17.0453	-12.7628	-3.35692	16.8223	-9.18916	6.55739	62.798	28.6101	-23.5431	39.0624	30.2696	-20.3726	-0.593784	28.0574	-25.6484	-28.6624	28.9131	-32.9544	92.5806	0.649053	-93.1133	-35.7692	-20.4375	-93.8028	21.4092	-72.5196	-23.953	17.4329	-40.143	-13.0991	17.1054	-24.6096	-10.7383	45.5739	-31.5998	-23.3883	-6.73308	-34.7246	-29.6577
six1036	Six	4.15414	51.0742	51.2811	22.4618	-2.32135	45.3183	-1.1491	-6.57104	43.4869	9.42624	-7.28839	52.8088	4.12969	-2.07605	65.2533	48.1035	41.693	42.9118	29.0555	40.4933	40.9658	-7.52085	38.2058	33.5053	-33.3336	36.4347	21.4121	81.7372	-10.8444	-15.1167	-40.9952	-16.8969	-36.1104	11.5765	-73.8713	31.8033	7.38926	-38.3267	48.542	10.1448	-20.628	50.393	32.3183	-29.2455	39.09	-8.93201	-29.9771	33.6505
six1037	Six	-1.13405	55.5391	51.6744	11.2553	0.38359	52.1553	-13.241	0.540613	49.8818	-1.71526	2.35556	60.2644	-2.66303	9.24822	68.8098	39.6738	35.8236	37.5234	19.4646	36.9545	37.1277	-21.0121	36.5951	35.1971	-43.8273	34.7921	31.4122	66.6101	-14.0061	-29.8641	-62.6814	-13.9426	-36.1467	-5.17069	-61.4604	47.2833	-2.35305	-29.1255	52.2422	-2.55828	-14.0409	55.7511	22.0288	-25.3681	43.7495	-25.4706	-23.4512	40.9975
six1038	Six	11.4195	-2.68232	-101.489	26.7366	-58.7982	-98.5981	-0.918719	-60.3777	-103.472	14.8987	-60.2973	-93.9867	11.3231	-55.2004	-87.3835	55.3961	-17.826	-110.802	32.0718	-20.1352	-110.332	-10.6281	-19.7661	-113.6	-27.4137	-23.8565	-117.727	86.5735	-66.1131	-179.569	-42.358	-78.6417	-180.138	19.3263	-119.123	-107.164	15.0138	-90.1012	-99.1964	14.4905	-76.8251	-95.5889	37.8473	-81.0386	-106.426	-7.35071	-82.2335	-110.884
six1039	Six	13.9045	25.2629	23.0581	36.7949	-33.5906	17.9572	6.43737	-36.013	16.5038	21.9052	-34.5577	24.0488	21.2749	-30.181	31.8099	61.5106	10.0003	7.95411	37.2376	5.73948	10.643	-2.44075	6.98359	7.94619	-25.049	7.91022	1.44166	87.1373	-25.3224	-59.8242	-37.2885	-44.8233	-61.4297	20.9547	-98.9133	6.63787	20.6416	-66.8841	18.7807	22.0553	-50.3546	21.4601	40.8992	-56.2665	9.50434	3.78255	-59.2657	10.1689
six1040	Six	4.19476	0.487237	78.9751	18.9726	-51.3057	72.565	-3.67662	-55.5734	70.2772	5.34179	-55.3604	78.9062	1.85352	-50.2696	91.5457	45.8885	-11.2833	67.2086	22.5072	-12.1104	65.5948	-12.3461	-13.2117	61.5411	-34.3447	-13.797	57.6107	78.7655	-39.569	-2.07252	-50.7708	-49.5924	-5.85871	7.24272	-107.05	60.5935	6.70501	-78.5558	70.078	5.94956	-65.9888	72.8526	33.7675	-72.1885	59.2373	-15.1046	-73.6464	55.6852
six1041	Six	0.596072	67.051	13.4177	14.9729	4.6005	15.3503	-14.5014	4.90973	19.5665	0.964758	5.15214	27.1084	1.40651	12.6599	39.3407	44.2055	47.1423	-10.3592	20.6483	46.33	-5.22193	-22.8781	45.046	-2.84372	-47.1211	46.1084	-6.05819	59.3141	-8.738	-74.7257	-70.7191	-15.0079	-68.9248	-5.40768	-62.3488	22.2204	-1.89153	-27.6651	28.5538	-1.57136	-15.9578	28.8101	27.9426	-22.2947	6.97904	-30.3614	-21.139	11.8474
six1042	Six	-3.18944	40.8188	-35.5602	14.9099	-15.8621	-37.9372	-9.51884	-17.5382	-36.0012	-0.415403	-17.354	-26.1166	0.060216	-11.9825	-12.3576	40.7589	33.1652	-55.8934	18.5294	32.3978	-58.5976	-20.5701	30.2422	-57.0256	-49.4781	28.2485	-61.6582	73.2127	-23.3028	-132.341	-66.943	-27.1219	-132.438	2.58551	-103.424	-64.0096	1.53099	-61.762	-37.3403	0.622989	-40.0756	-29.677	18.0711	-47.6033	-41.9852	-19.2762	-48.8021	-45.6174
six1043	Six	8.19271	48.2249	15.817	26.6833	-1.10027	18.3379	-4.2239	-1.73639	16.662	11.0038	-0.837068	25.0333	9.72265	8.47368	39.7344	54.9903	39.8376	-1.3337	33.2348	39.5754	1.14268	-14.246	38.677	-1.25495	-36.5694	37.3945	-7.16109	85.862	-1.49679	-69.0974	-50.5916	-10.8517	-79.0615	12.1627	-68.4315	14.6809	10.1409	-34.8315	24.0037	8.81813	-15.7855	23.9128	34.2354	-24.1642	13.4248	-8.0779	-27.5057	10.3054
six1044	Six	4.07187	31.221	6.52153	16.9734	-24.5641	4.04398	-14.9058	-22.9012	2.30292	1.07457	-24.3069	13.7841	1.65662	-16.4144	26.7098	44.1312	19.192	-9.91275	24.9071	18.6911	-10.9033	-21.1903	22.9436	-10.4846	-37.7126	23.3457	-12.3289	74.8182	-20.9942	-87.4136	-61.7798	-21.9673	-85.1924	-1.68264	-92.6578	-6.34824	-1.07411	-58.3831	6.92803	0.540291	-41.172	9.88074	21.8773	-47.911	-3.12719	-18.6253	-47.9925	-3.59205
six1045	Six	12.9582	26.4438	12.8612	28.6918	-25.0384	18.3471	-2.17206	-25.0722	18.5816	14.5788	-26.0826	28.2527	13.1087	-19.8615	39.1163	56.4768	13.2521	-2.07835	31.3657	12.3243	-2.20848	-5.90317	15.2434	-3.26178	-28.99	13.5019	-7.82099	87.8404	-37.6071	-67.1805	-53.3527	-36.4167	-81.6937	13.3957	-91.7893	23.3569	14.7291	-60.7532	28.0234	11.9496	-42.9399	29.608	36.3465	-51.2558	14.9427	-11.9586	-52.2177	11.2971
six1046	Six	12.8365	18.9151	23.4814	30.1337	-34.7176	27.5934	0.797138	-34.8815	28.0871	18.7145	-34.5252	39.8454	18.6995	-26.435	49.5904	57.3031	6.07347	1.93047	29.6327	4.31223	5.84252	-3.52988	6.08172	5.98832	-26.6611	5.16073	7.36406	80.1954	-44.7645	-58.8133	-50.8646	-48.6291	-60.4677	15.4189	-111.163	22.3403	13.6465	-73.2573	34.6673	13.1108	-51.0528	35.2865	38.1053	-65.2008	18.5845	-10.3997	-66.7687	18.8282
six1047	Six	10.662	22.4908	7.39794	25.5604	-36.4157	13.9165	-1.127	-35.9404	18.1868	11.974	-34.4661	28.5801	11.1822	-27.5031	39.4516	51.3819	6.91863	-8.33114	30.2574	8.15975	-8.13189	-12.7619	6.06147	-6.14059	-35.5907	4.30612	-8.94053	81.6318	-56.7892	-49.3898	-62.3937	-57.752	-71.4198	14.1145	-107.556	17.6785	11.6831	-69.4611	21.5928	11.1373	-54.8797	24.6278	35.0856	-63.9205	9.49343	-12.8367	-63.7722	10.9937
six1048	Six	9.88303	31.2365	-7.33048	30.0654	-23.8608	-8.07143	-0.448024	-25.7124	-9.02729	14.5287	-21.8436	3.58231	11.2208	-14.8882	15.9174	54.1707	22.638	-19.3148	30.9521	21.6085	-22.034	-9.86076	20.2322	-21.2464	-33.9428	15.1621	-28.4266	106.128	-38.1735	-84.2949	-68.5496	-51.1961	-100.318	19.9777	-91.1529	-1.00427	17.5582	-53.1498	-4.84329	15.9334	-42.4507	1.58322	44.8374	-47.0524	-14.9885	-10.5261	-54.6479	-17.2781
six1049	Six	-0.643407	33.3519	50.658	15.6463	-21.76	53.4301	-15.0515	-24.2157	48.5552	1.71232	-26.2067	61.8378	2.2483	-18.305	71.0183	40.6861	19.8897	34.4616	17.7977	21.3277	35.2198	-22.1318	19.9822	34.6165	-41.3209	20.2801	35.4401	72.6933	-15.6844	-36.2073	-68.5224	-24.7765	-40.139	-1.73952	-82.818	47.3029	-3.24512	-51.4753	52.0486	-0.0529122	-38.1498	58.7791	26.9502	-45.5081	39.6314	-25.3424	-45.6658	40.7476
six1050	Six	7.88539	58.1039	10.1768	25.229	4.3457	13.2949	-12.0066	3.91749	11.8938	4.47951	0.783784	25.0387	3.77567	11.318	41.7968	54.8719	46.2423	-3.84223	31.8752	47.7812	1.7182	-18.106	46.6804	-2.96346	-41.0012	46.9609	-7.47455	98.4987	-7.90326	-70.7149	-70.5122	-11.8732	-86.8415	5.48944	-69.8884	15.9395	7.22052	-31.4775	20.9215	5.35405	-16.5465	24.7163	29.9095	-25.0204	12.4923	-15.3206	-25.2781	10.9603
six1051	Six	6.66462	57.3272	-38.6025	19.1964	6.96493	-35.2813	-2.60734	6.18423	-36.4078	6.81705	6.88424	-29.05	4.7816	14.4064	-19.5138	51.7658	44.4582	-58.4861	25.045	40.6899	-57.561	-10.4764	43.2204	-52.7337	-34.1654	40.6196	-57.0396	80.7171	-6.49377	-116.049	-59.2508	-13.2138	-111.075	8.43419	-53.4894	-26.9115	8.85678	-23.5844	-29.6229	8.14593	-11.5224	-27.2374	28.2961	-19.6698	-36.784	-10.0166	-21.2484	-38.5399
six1052	Six	-8.94209	38.6384	38.1988	7.62621	-17.307	29.6941	-20.4726	-15.6569	33.2924	-6.18857	-18.4323	40.6247	-5.77628	-11.7644	52.7847	35.5883	32.6359	8.77475	8.83628	26.3399	13.6589	-29.9681	29.3412	16.9366	-51.8849	28.7728	15.0103	66.2218	10.2511	-40.6873	-86.1997	0.9896	-45.3759	-6.54599	-81.9709	19.405	-5.94517	-50.1868	27.7667	-4.8656	-34.0766	37.1029	16.105	-40.1201	16.0019	-28.403	-42.1361	19.6346
six1053	Six	14.5434	67.949	-75.7395	34.7233	15.8003	-64.6993	-0.306791	13.9489	-66.0869	17.5837	14.1736	-53.3957	17.9398	23.8097	-45.7522	57.7701	53.2591	-93.3845	34.6917	53.9347	-91.0521	-3.70186	54.7378	-91.7461	-25.7349	50.8023	-94.9019	93.0745	-7.17726	-143.812	-49.9823	-11.2596	-152.384	20.8531	-51.0369	-62.6656	19.1808	-14.994	-55.8265	18.2387	0.095595	-52.6536	37.953	-6.07359	-64.8413	-4.24323	-8.78076	-70.5127
six1054	Six	-5.04785	61.8237	33.3763	10.3826	1.89906	18.2295	-14.5899	0.991949	18.1837	-1.49011	-1.07182	27.2667	-4.76786	3.44533	42.0661	41.9682	53.3867	5.50774	16.4683	48.9517	6.48521	-20.2584	48.9675	4.98271	-46.885	50.5895	0.580259	65.5355	13.877	-68.4022	-63.8052	13.757	-67.4109	0.77778	-63.5682	0.537735	-1.66152	-30.8152	12.9448	-1.72167	-20.0499	16.9242	22.3866	-20.0008	3.22363	-20.5811	-21.7519	0.776649
six1055	Six	1.41246	41.4012	60.0967	14.9626	-9.29213	55.6011	-10.9506	-10.5864	53.8942	3.23358	-10.003	63.8496	0.92866	-5.38662	76.3147	45.0203	33.4314	44.821	22.9808	33.4701	41.2439	-20.7512	32.6848	38.5774	-39.68	31.8809	34.5119	79.6889	-14.9488	-21.6834	-54.0543	-24.4063	-35.2476	10.7855	-70.9385	50.4923	3.76527	-40.8117	57.2239	4.15867	-24.6039	61.4646	22.2346	-33.7573	49.7378	-14.7155	-35.8231	45.3079
six1056	Six	-13.876	33.6844	51.0814	3.21571	-18.4078	39.7161	-26.6457	-19.5608	39.0257	-13.1	-24.7086	49.5915	-13.289	-16.3725	65.3373	28.4413	25.2232	30.3087	5.09664	22.0488	26.9906	-32.3742	20.4254	25.8301	-56.0117	20.1987	25.7444	60.1857	-21.1835	-41.5011	-75.5663	-26.248	-48.5438	-11.179	-86.5501	40.0184	-11.6496	-51.492	46.4298	-11.2979	-38.3252	42.5732	17.9939	-42.9015	29.2739	-39.1291	-44.9984	26.1015
six1057	Six	-0.247792	60.0286	49.4526	22.0294	7.60577	48.7594	-13.3582	7.45779	48.708	3.96102	6.07314	60.2518	4.1624	17.5253	73.5165	45.6194	45.1399	31.8418	14.2812	45.4018	41.4089	-12.7367	45.9874	39.6965	-40.2404	44.6845	33.538	70.9567	-2.16177	-34.177	-66.6458	-10.7276	-40.5957	4.7099	-56.7202	52.8342	3.97201	-25.9202	57.6317	2.79651	-9.91813	61.4934	24.0277	-19.6599	46.713	-21.5173	-21.011	44.4468
six1058	Six	3.03275	35.4981	33.8163	22.0261	-19.7115	25.3046	-4.87042	-20.7931	24.092	8.93057	-21.5586	32.2982	7.59464	-18.9581	44.405	44.1729	28.4434	13.8649	20.6716	26.0342	13.4641	-10.4535	25.1057	12.537	-39.0076	23.2876	7.22996	76.642	-9.70242	-63.1707	-62.3298	-9.07852	-65.0586	9.27432	-88.8014	12.7241	9.55274	-55.9074	21.7522	7.96657	-38.8552	28.0652	34.5735	-44.6937	10.5422	-13.8939	-43.2036	8.86075
six1059	Six	-12.4189	30.0881	18.3777	1.54478	-27.7396	24.1089	-23.4291	-27.428	20.1283	-12.7087	-29.7528	32.2119	-12.8669	-18.5229	44.9752	28.4854	12.7608	5.09934	8.36586	12.5115	3.05233	-29.4671	12.463	-3.14006	-50.1544	12.2182	-7.18253	64.1064	-39.9762	-55.6915	-68.395	-40.0376	-74.6849	-14.9518	-85.16	22.5226	-13.7179	-57.976	26.7305	-13.2969	-45.3856	26.0164	15.2062	-50.4283	12.533	-37.0231	-51.0845	6.04057
six1060	Six	8.04709	57.6396	18.1424	24.7091	1.67994	23.1769	-3.44652	0.0879122	20.184	11.3055	0.295486	35.0793	8.52912	10.0205	47.1438	53.7976	47.9808	4.46011	29.4889	45.7169	4.44577	-12.8757	41.9545	2.33146	-33.0802	41.2995	2.78903	82.785	-8.22553	-57.8617	-53.5591	-22.5735	-61.0569	13.6166	-69.2105	24.0943	13.4457	-39.0922	27.0263	11.6512	-15.4024	30.2191	30.6546	-26.6628	18.8814	-8.02933	-28.5518	14.3681
six1061	Six	5.43556	63.54	45.059	18.2148	3.69114	41.4204	-6.11995	2.08799	39.0506	5.55751	4.3708	48.3243	5.02515	11.6473	61.9247	50.6469	51.8456	24.3942	24.4653	49.6641	24.1173	-18.3784	50.7642	21.5973	-36.9609	50.5715	21.7353	77.9816	-0.480651	-58.5478	-61.3672	3.65252	-66.4158	1.72304	-74.7427	29.9185	3.11905	-33.1223	44.5163	5.40062	-14.5559	46.2505	25.1256	-27.3052	31.3941	-21.0788	-26.2249	28.7167
six1062	Six	-3.05066	36.5719	-27.0482	14.59	-21.0667	-35.8838	-17.4445	-19.9399	-36.3414	0.462237	-22.0875	-25.3255	0.0600608	-17.1267	-15.4669	42.4052	20.249	-38.7646	15.8532	20.6432	-38.5654	-24.5783	21.0274	-39.1418	-46.7731	19.5488	-42.4018	59.1086	-49.8304	-90.7194	-67.7522	-40.5592	-102.889	2.34422	-91.5918	-58.0518	-2.2094	-61.0359	-37.3687	-1.75987	-42.3338	-28.5769	22.43	-49.3874	-43.8819	-24.655	-50.4729	-46.0137
six1063	Six	8.05837	44.4289	-12.4349	25.6082	-11.6913	-8.17766	-4.16134	-12.1726	-10.9888	11.0919	-10.9592	3.2286	10.3096	-3.57774	14.2458	52.1948	28.0583	-26.9686	29.024	27.9914	-28.1897	-10.166	30.277	-29.2727	-35.0937	27.1387	-36.8982	89.1577	-19.963	-93.3339	-58.2144	-25.0154	-108.35	12.145	-78.334	4.65144	11.0307	-39.5369	2.07835	11.4558	-30.9832	0.306287	34.7907	-39.2807	-8.98911	-13.445	-41.2014	-12.9853
six1064	Six	-5.19854	29.2417	4.15253	11.5577	-27.039	-2.1971	-20.7196	-27.6795	-3.16952	-5.00223	-31.0957	9.74511	-6.2446	-25.3558	22.907	34.3456	19.3955	-14.017	13.8264	18.211	-16.8863	-25.3565	18.5083	-16.6152	-46.3376	18.5548	-19.0749	64.2708	-25.7106	-94.3073	-70.734	-25.4717	-95.873	-5.29496	-96.1567	-18.7439	-4.6627	-63.1126	-2.02676	-5.35376	-43.0536	3.4201	19.7811	-48.9742	-14.5049	-31	-49.2706	-17.0832
six1065	Six	-9.69877	20.347	36.5282	5.94656	-30.3079	42.8141	-22.3003	-31.6374	41.5044	-7.76746	-29.328	52.6752	-8.35432	-22.2598	62.0097	34.9147	8.78688	21.3408	11.1831	7.38362	23.2224	-25.3417	5.89997	19.1629	-49.2207	4.23746	14.9544	75.6434	-35.5412	-48.0336	-70.6878	-42.6057	-63.5045	-2.3987	-95.8524	45.0712	-6.81336	-62.4146	49.262	-6.716	-47.8092	51.1679	21.8039	-53.2969	32.4542	-32.5488	-56.276	25.5108
six1066	Six	-1.91333	34.8241	13.923	20.2358	-20.8098	15.9447	-13.6613	-23.6211	13.0898	3.81532	-21.8288	23.0267	0.589603	-10.6915	34.9311	44.352	31.3083	-3.66673	22.6411	24.5569	-4.75962	-22.2348	19.8262	-8.14411	-45.4846	18.455	-11.7714	77.0084	-50.4563	-50.31	-52.5327	-57.8377	-77.7484	14.6727	-99.8854	12.3057	4.64974	-60.8187	26.6125	1.99722	-40.0891	28.5721	31.6989	-48.4544	12.1988	-18.8173	-55.128	4.98769
six1067	Six	1.6613	61.6609	6.37612	17.5508	5.16082	0.887966	-9.52809	3.53118	-1.53732	2.69048	2.02791	9.66129	0.633721	8.54937	25.7685	45.9824	52.4033	-8.13637	24.9225	51.6367	-10.3972	-13.7742	52.2759	-11.2235	-37.4759	49.6215	-16.5832	72.8242	1.57126	-79.0639	-54.865	-8.96672	-75.1815	7.35068	-63.272	-4.61252	3.76409	-32.0282	3.0566	3.37072	-17.2086	7.11679	26.8896	-21.5302	-8.60283	-16.1988	-23.6376	-9.96446
six1068	Six	-3.55803	37.3307	31.6314	14.123	-21.6193	27.3404	-14.0765	-21.8042	26.6393	-0.720758	-24.6571	34.2602	-1.74926	-18.2676	48.6981	36.111	20.4849	15.2862	14.9264	19.8334	13.2834	-19.7452	18.6412	11.2425	-42.6354	16.7006	8.72352	60.407	-32.8458	-9.72463	-65.6802	-18.8103	-34.4319	0.412687	-104.673	26.4086	-2.57446	-58.6075	30.9622	-0.532064	-38.9026	30.9402	17.9056	-47.8887	21.0252	-24.9934	-48.6165	15.0671
six1069	Six	15.9353	48.4509	36.7266	30.9562	-1.95441	45.4773	7.3562	-3.22714	45.3247	19.1835	-2.90871	55.9194	17.3872	7.31725	66.8982	57.6307	36.7415	18.2167	35.1989	36.4509	20.9323	-1.02311	34.3131	19.3969	-22.817	34.7412	19.8338	86.1026	-14.1026	-37.0376	-42.0395	-19.6691	-38.093	20.7587	-78.5578	36.7654	18.4368	-40.2165	51.8122	18.7363	-26.6599	51.5252	44.3295	-29.7584	36.0784	-2.89999	-31.8642	35.7389
six1070	Six	-9.56071	10.7949	19.5242	10.6432	-42.8741	26.86	-21.0267	-44.2493	27.3769	-5.1336	-43.5625	32.7558	-6.66255	-35.8613	39.991	33.007	-2.5247	6.64522	9.78893	-3.52297	7.62462	-29.4183	-5.44225	7.34874	-54.0901	-7.90279	3.48837	72.8361	-58.3305	-63.6371	-82.763	-69.4794	-61.7618	2.43564	-109.943	32.7811	-2.15559	-78.0065	34.6042	-4.0097	-58.0178	33.7539	23.6781	-67.4373	17.7143	-35.8571	-74.0041	16.5764
six1071	Six	-5.30405	56.3266	0.201122	9.38243	2.32962	9.84972	-15.7893	0.677715	8.2191	-3.46679	4.58207	21.7715	-4.39093	10.0189	29.3197	40.0975	43.4589	-14.2381	15.4421	41.549	-16.9357	-25.3173	40.7757	-19.7437	-46.4655	36.9691	-22.7546	71.1177	-18.7157	-79.5331	-65.9252	-24.5866	-92.1176	-0.298755	-77.1453	-6.30769	-2.80765	-34.5417	17.404	-3.01439	-14.4199	18.2129	21.6947	-28.724	3.88421	-25.5247	-28.4513	1.49295
six1072	Six	-7.66132	29.0736	48.575	2.74768	-26.2438	50.3644	-22.2017	-25.9281	51.2786	-10.8522	-26.0111	64.5237	-11.1318	-18.4909	74.8855	35.3829	13.2129	31.9746	13.078	14.7085	31.7985	-26.5063	17.5941	30.6391	-50.1666	16.4617	28.6935	60.7977	-24.1682	-20.1908	-73.552	-26.3037	-38.42	-11.6022	-85.048	34.3641	-12.5396	-58.262	50.2465	-12.8934	-43.2835	55.4416	13.7	-49.7153	36.5919	-36.0051	-48.1309	35.0916
six1073	Six	0.168533	71.4004	-6.28753	14.9207	8.74459	-10.8639	-10.622	8.62568	-13.4574	2.10058	7.81219	-2.57225	1.28246	13.7756	12.2854	42.4389	55.3226	-24.2104	20.9609	55.9495	-25.5781	-16.5438	55.4634	-27.9751	-40.6633	55.6337	-28.759	78.532	12.2713	-102.184	-70.0065	6.43217	-102.694	1.02328	-63.4271	-20.665	0.118799	-24.2313	-8.20133	2.90879	-7.45214	-2.60124	22.9517	-16.7365	-18.6703	-22.5563	-16.3902	-20.7779
six1074	Six	3.32486	22.8461	48.1095	20.6507	-33.5573	38.3288	-7.58788	-35.8806	38.2499	8.08649	-38.92	52.8565	6.97279	-27.902	67.2916	47.5955	18.1694	30.1522	24.3576	15.1662	29.624	-14.2098	11.4823	26.366	-33.3028	12.0086	23.0057	80.5865	-11.3632	-37.4498	-52.9273	-23.7578	-51.0588	11.5584	-92.4335	18.9777	8.44514	-60.7978	34.4543	7.33631	-51.4243	40.9641	31.0821	-50.4058	26.9237	-13.5018	-55.2726	22.1065
six1075	Six	6.47375	45.6098	48.9169	29.2505	-17.2581	52.6426	3.55002	-19.8344	50.8828	14.0815	-20.1542	63.1618	10.2998	-12.4154	79.6639	54.6552	32.9246	37.4524	31.417	30.0424	35.6633	-7.89346	26.6471	28.533	-30.4446	24.0889	23.8728	90.6729	-16.4918	-30.7833	-38.3585	-30.8092	-48.8753	27.5694	-94.0579	36.6136	18.2172	-53.8261	49.146	15.0802	-40.6877	52.8615	41.8409	-41.1207	38.178	-3.33663	-45.9824	31.4674
six1076	Six	22.3755	60.7039	-9.70715	37.687	1.43924	-5.07917	6.53269	-0.638722	-10.0596	23.6091	1.23082	5.07388	20.999	12.0108	16.9278	64.5474	43.3221	-26.7769	40.6598	43.1664	-26.9282	5.18573	43.1632	-29.2666	-21.5926	44.1559	-35.1178	101.961	-10.6023	-91.7357	-48.5523	-19.4359	-105.638	19.3028	-68.929	0.694136	20.4264	-28.8713	1.01791	21.6269	-17.1311	2.18564	46.2554	-25.6225	-12.377	-2.15863	-24.9197	-13.053
six1077	Six	9.00897	81.4838	-25.8114	28.295	20.9998	-24.8106	-1.95178	21.2588	-26.8251	13.2901	21.6572	-16.316	10.837	27.3289	-2.98186	57.8987	67.6192	-42.4084	37.3886	69.9036	-38.2811	-9.73662	67.1867	-43.5566	-32.6459	64.3471	-48.7743	90.451	24.8271	-115.185	-48.5306	12.9045	-127.223	16.6995	-45.9712	-33.2799	16.2843	-13.3214	-24.6174	13.4666	5.27792	-18.678	33.9655	-1.49453	-29.5209	-6.14478	-4.00164	-37.0478
six1078	Six	-3.77575	22.3573	-37.292	12.5651	-39.5068	-40.5484	-15.9844	-41.12	-41.6456	-1.95193	-42.3159	-28.4353	-4.02792	-37.3186	-16.9436	39.6409	14.2186	-55.5833	14.922	8.25662	-58.5985	-18.145	8.84843	-58.907	-42.8251	6.28865	-64.868	76.3717	-25.9046	-129.247	-66.6864	-41.2813	-141.247	0.785328	-106.371	-48.3139	-3.11908	-75.7676	-43.4209	-3.34474	-59.9851	-39.0509	24.3708	-65.1632	-55.1541	-23.4852	-67.4768	-58.4658
six1079	Six	-8.55593	38.894	17.0781	6.33876	-16.5912	21.7044	-19.8069	-17.9607	21.6672	-5.21322	-17.3528	28.783	-6.84782	-7.23693	42.9403	35.291	22.7708	-1.15418	13.2903	24.6504	-1.32297	-27.5925	24.837	-0.594882	-52.8115	23.8332	-3.37131	64.4305	-27.2971	-70.7809	-74.8341	-29.1399	-68.3701	-7.32174	-88.9968	8.79617	-5.81927	-53.2043	27.7058	-7.81683	-35.8536	30.9015	16.3858	-45.971	15.1974	-29.0382	-48.6375	12.4933
six1080	Six	3.68657	57.6348	6.63065	17.8129	-1.93856	8.25962	-6.5637	-4.33699	7.21315	5.6572	-1.48206	17.3129	4.02065	6.98346	28.357	44.5977	45.7203	-9.41805	23.0969	45.5659	-10.4086	-15.3716	42.9298	-10.2657	-36.1998	39.8629	-12.2846	83.4377	-8.65248	-78.7536	-64.8716	-13.4433	-79.0396	7.66271	-67.7859	8.41616	5.13183	-39.6487	15.1107	6.19662	-25.7381	15.0595	28.2064	-29.4506	2.97873	-15.2971	-32.9764	-0.886598
twv1001	Twelve	12.2631	33.149	13.4989	26.5893	-16.2519	16.8873	-1.18764	-17.9088	16.3016	14.0762	-18.2039	29.2773	14.0697	-13.0454	39.7172	51.9162	20.5522	1.52876	30.8631	20.9358	1.32489	-5.78744	21.2006	0.301272	-27.7699	21.1364	-3.279	72.5177	-31.5245	-54.5169	-45.8279	-30.8653	-62.9818	12.8406	-75.3254	17.6176	13.308	-47.3074	20.8355	14.0922	-32.5832	25.9587	38.107	-39.83	6.20679	-11.1908	-42.1497	7.66145
twv1002	Twelve	14.9785	44.1207	38.3105	26.6287	-9.47953	40.4142	2.13683	-8.7233	41.0221	13.8141	-8.35541	49.5377	12.8749	-2.12714	63.4318	58.0726	33.002	20.3904	34.1935	32.1632	22.6399	-6.43991	32.6084	23.5649	-29.7809	33.1315	20	78.1018	-26.2512	-36.2872	-47.7125	-24.7714	-50.2521	15.1907	-74.349	30.707	14.4105	-41.9429	41.2943	15.0198	-24.879	44.5533	34.4169	-33.6611	28.8799	-8.9425	-32.7545	27.775
twv1003	Twelve	1.46523	42.8422	4.78145	15.4244	-8.25177	5.60042	-7.89969	-7.74705	6.04223	4.80103	-7.05714	14.6232	4.20745	0.641141	26.2978	40.7991	32.3357	-10.856	18.4612	31.9241	-11.4044	-14.3376	31.5329	-13.2068	-38.7782	29.3119	-18.0728	68.9277	-33.4116	-66.6796	-58.4924	-36.8988	-76.48	2.98499	-76.3365	2.16568	2.82908	-40.5339	8.01701	2.29843	-23.0405	11.4139	27.4492	-32.8728	-4.80728	-18.3877	-35.8393	-6.51334
twv1004	Twelve	2.92633	48.54	-11.7992	15.3953	-11.9716	-12.8705	-7.48629	-12.2327	-12.2552	4.52468	-10.8489	-4.88399	3.0519	-3.89067	10.8272	42.4698	35.2691	-26.269	22.1609	34.428	-26.5438	-13.9552	33.1714	-25.6353	-35.7507	32.2318	-27.7806	69.8506	-5.33804	-95.2346	-55.997	-11.4623	-99.3752	5.5454	-77.7097	-24.2265	2.8058	-47.3795	-12.4889	2.7535	-30.0954	-5.7642	28.0804	-35.8579	-24.2766	-17.5948	-38.2252	-24.1666
twv1005	Twelve	18.4653	36.9236	31.3727	32.8293	-11.7383	29.9212	2.52386	-11.7515	29.5582	18.1895	-13.9635	40.4828	17.3699	-8.59134	52.1117	58.4448	26.8414	13.2106	37.2822	27.1307	14.7538	-2.33698	25.106	13.5293	-24.651	26.0069	13.3476	84.5728	-21.2815	-46.7746	-42.8446	-17.8409	-50.8896	16.5799	-77.8637	29.5269	18.0592	-44.8187	39.1664	18.5597	-26.1716	40.0556	36.9465	-34.478	29.4492	-6.03175	-35.1644	24.3413
twv1006	Twelve	-2.27874	25.2278	-3.8638	16.5383	-26.2627	3.83141	-13.6657	-28.6889	-0.943536	3.78229	-27.4902	11.7681	-1.04352	-21.6019	21.6996	39.3599	10.7941	-11.7556	18.914	9.18612	-15.3916	-18.441	6.22597	-18.1087	-35.3611	2.95902	-21.9946	77.9638	-52.0843	-64.7416	-49.7088	-59.1893	-84.1304	7.06268	-90.4694	8.34686	3.6779	-57.9396	12.4708	2.52758	-43.3067	11.6764	30.0819	-50.7782	1.63417	-23.3709	-56.1841	-6.26402
twv1007	Twelve	18.9403	24.5286	42.9762	28.8415	-25.3236	48.474	6.44681	-25.2363	43.5573	18.3971	-25.8235	56.271	18.918	-17.3043	66.2033	57.6764	10.3374	32.6141	39.6304	11.9763	32.6892	-1.5539	13.6593	30.8608	-21.3604	12.6941	28.6623	75.4323	-42.2552	-31.2468	-37.0588	-49.5848	-30.5374	15.7596	-89.9761	42.4841	15.1864	-57.8028	49.3518	16.6663	-43.7348	50.0081	40.5667	-50.3787	33.1656	-6.54263	-48.1851	31.6451
twv1008	Twelve	-6.66622	20.6744	-6.64476	11.7556	-33.6874	4.10886	-18.8513	-35.0694	-2.9145	-3.5156	-35.6131	7.6337	-5.09241	-31.0755	21.5957	32.5346	9.19765	-13.4008	12.4908	4.94682	-17.3484	-22.4276	3.47434	-19.6132	-46.7741	2.85227	-21.676	70.2572	-42.2777	-73.6482	-64.362	-54.2841	-89.4926	1.28406	-96.0223	-8.29902	-1.7872	-64.4579	3.68512	-4.30476	-49.308	7.38956	17.8298	-55.9034	-2.94026	-24.2602	-58.5271	-9.86755
twv1009	Twelve	0.251847	46.1632	3.39318	12.0972	-11.2052	11.1977	-11.5695	-9.62238	11.955	0.727529	-7.60978	22.616	-0.622585	-1.04199	32.4019	39.4094	30.2428	-6.47971	17.5802	28.8179	-8.67173	-20.3259	29.4531	-6.67663	-39.9431	28.6433	-9.54121	64.9071	-29.9368	-72.1912	-59.8875	-29.5855	-75.8839	0.465697	-79.9683	17.5783	0.105284	-40.8497	22.1292	0.540792	-27.8085	22.0039	23.8399	-37.6331	6.83382	-25.0312	-37.7501	5.15361
twv1010	Twelve	-7.03429	44.3871	-5.1327	5.16001	-7.09701	-0.375694	-18.3989	-8.12066	-3.27352	-5.0801	-7.08882	5.93164	-6.36355	0.250035	17.0413	30.1221	28.0686	-15.3639	11.0005	26.8568	-16.8586	-24.5417	28.0683	-18.7935	-47.1474	28.3574	-21.7335	63.3948	-22.7807	-73.8826	-65.9405	-26.0771	-80.4112	-2.50032	-79.4559	-1.37447	-6.68915	-41.357	5.95097	-7.17843	-21.0092	6.47113	15.6017	-33.9353	-5.97514	-27.8242	-37.448	-8.5051
twv1011	Twelve	-3.02261	31.3246	11.9011	10.643	-24.153	12.7004	-15.1484	-23.9354	12.3178	-1.53273	-25.1383	23.7149	-1.0099	-20.5932	33.2154	38.5351	12.1686	-6.21678	14.5552	12.1712	-3.58623	-21.4495	13.0775	-3.29229	-44.8285	12.4348	-8.81421	66.5968	-24.6442	-66.2306	-66.4363	-39.8855	-77.8017	-2.50557	-91.9364	16.7024	-1.81607	-56.3451	19.1125	-1.75085	-39.2405	20.4358	19.0026	-49.2857	7.46532	-24.765	-51.4414	8.96667
twv1012	Twelve	-4.75771	56.2251	-50.4375	9.01342	5.6969	-43.2832	-14.9463	4.40324	-44.3747	-3.90985	5.46089	-35.1374	-4.02769	10.2406	-25.8528	39.2711	42.2525	-66.9811	11.8115	41.9099	-64.0791	-23.8968	42.4076	-65.7483	-49.2643	42.9743	-65.0983	62.1982	1.7367	-126.284	-66.9098	-12.3114	-121.736	2.13713	-62.9776	-42.5872	-1.95308	-29.2954	-36.9457	-3.741	-9.66643	-36.992	17.4789	-20.4742	-47.6629	-22.6911	-22.9429	-46.8278
twv1013	Twelve	29.2077	39.4751	68.6544	43.5439	-11.8343	61.6613	18.6718	-11.9714	61.8342	30.8072	-14.0209	68.0739	30.5706	-10.0027	81.7103	71.0152	26.3593	51.8354	46.6272	25.92	53.3728	10.8326	25.521	54.4158	-14.39	24.6852	51.3404	93.1967	-4.25674	-12.991	-26.1952	-21.1929	-18.4003	32.5587	-74.4208	49.6769	32.17	-43.1321	60.8279	32.1225	-28.571	64.8263	54.9795	-33.4972	49.141	11.4859	-35.3949	53.7267
twv1014	Twelve	7.07768	61.2843	4.42155	21.2832	8.69234	1.50887	-1.44439	8.19365	2.89115	8.22414	5.93016	11.7569	9.0918	10.4603	22.4729	45.2586	53.0559	-9.4086	23.7933	52.7398	-9.24208	-11.1339	53.7216	-10.6159	-31.7348	52.2238	-11.0461	73.8652	8.25507	-84.3188	-52.0791	7.49836	-89.9107	5.49047	-60.614	-13.6399	7.00551	-24.5068	3.67315	7.5466	-5.09762	9.68753	30.8885	-12.7014	-8.04638	-12.0195	-14.2701	-8.13127
twv1015	Twelve	5.4965	44.1636	65.1955	18.8383	-12.0414	72.635	-6.55815	-12.0811	71.5593	7.82364	-10.9199	80.3705	6.99471	-4.47951	92.2755	48.2921	29.9591	48.669	23.0203	28.411	52.6651	-12.9536	30.7432	52.8916	-42.2765	28.2109	43.5244	77.6843	-28.0732	-13.3646	-69.5858	-28.1592	-18.9627	2.37996	-76.2461	74.3244	4.74834	-39.3885	78.0578	5.5652	-27.6882	79.8409	25.7384	-37.234	67.4921	-21.8468	-39.191	61.9647
twv1016	Twelve	19.1027	52.4571	43.0558	33.6219	-8.11784	45.6418	7.99978	-9.26048	42.5147	21.4474	-8.81306	51.4437	18.095	-3.71844	60.9664	63.0717	37.3277	25.4361	40.2888	36.1138	25.604	3.23942	37.6149	25.8519	-20.8402	36.9734	19.7201	90.9266	-11.9608	-35.0507	-36.8903	-25.3341	-32.5446	23.3062	-73.0069	44.0428	20.9511	-37.5099	50.7078	21.9759	-26.3531	49.0053	46.5865	-32.0274	40.6004	-2.39845	-33.6345	33.877
twv1017	Twelve	2.34192	58.4515	34.3934	17.8351	-2.28821	22.1345	-5.33401	-3.58001	26.224	5.9402	-3.56415	33.6703	5.62212	0.857359	45.384	45.1698	46.1084	15.3216	23.7895	43.5227	15.134	-20.3516	40.7795	16.7487	-45.626	42.0175	13.4928	68.4144	8.57265	-60.5724	-59.9163	-9.1578	-58.9766	5.44987	-62.5339	14.6933	5.50972	-33.673	24.038	6.138	-18.2633	28.4542	29.2573	-22.2155	10.929	-19.9455	-24.5824	12.05
twv1018	Twelve	11.3176	66.9311	13.0464	21.7335	9.13019	21.2885	-2.18277	10.1691	21.3852	8.44256	9.95702	29.4082	7.03724	17.5916	40.993	50.2394	52.993	-3.4056	33.0002	53.5085	-3.63034	-8.71084	53.9419	-0.976432	-30.326	52.9871	-4.53302	71.2713	-7.27708	-59.461	-44.5129	-12.2916	-73.656	6.95415	-52.6842	19.2669	10.3667	-19.2483	27.3652	8.13832	-2.81992	29.3893	31.2932	-13.8569	12.2301	-14.171	-9.9933	15.6499
twv1019	Twelve	-10.7804	10.419	-17.0678	6.0329	-48.4505	-23.0097	-21.1478	-48.431	-22.83	-7.26514	-48.6593	-20.4189	-9.34142	-40.6943	-9.39462	32.6377	-1.54955	-32.8425	13.0662	-5.94492	-31.1715	-29.9658	-2.33767	-28.9395	-52.6194	-1.09143	-37.1555	58.761	-46.2351	-104.591	-72.0489	-56.0909	-112.39	-9.12214	-106.604	-40.516	-8.62552	-80.96	-25.2819	-8.71744	-66.6376	-18.3083	13.5544	-71.5387	-35.7775	-33.2413	-71.7723	-37.3619
twv1020	Twelve	11.6623	55.4579	-2.40418	20.9173	2.53605	-3.54366	0.20355	4.08091	-0.888191	10.5044	2.65712	6.13771	10.7061	11.8323	18.1798	51.2746	44.4704	-17.1166	27.9379	44.2574	-16.2096	-8.09962	43.6101	-16.5995	-35.2712	44.5311	-23.6621	72.96	-11.6123	-81.967	-58.3403	-4.62568	-89.8661	8.23022	-60.0468	-8.45974	8.9995	-27.3725	-3.60009	7.78592	-13.481	2.86644	33.1707	-21.2325	-17.8365	-16.0519	-20.0601	-14.8049
twv1021	Twelve	12.0732	48.7362	57.2466	28.2774	-7.84975	59.4051	1.39732	-9.12638	60.8489	14.2651	-7.8302	69.4995	12.9069	0.29949	79.1757	54.4127	34.662	42.3553	32.6452	33.5203	44.1831	-3.93202	30.9679	41.3514	-27.5455	29.0967	38.5264	83.3254	-24.1685	-16.8417	-46.4833	-25.4538	-26.9888	16.1122	-68.435	67.0524	13.4938	-40.7643	69.3212	14.4168	-21.1735	69.3107	35.1422	-32.1729	56.8128	-7.90755	-34.2489	55.2482
twv1022	Twelve	-4.48159	32.6611	5.12335	7.55767	-28.4896	3.32536	-17.6109	-26.8058	0.438059	-4.79631	-28.0158	11.7666	-6.52505	-21.5103	22.613	38.9291	16.7328	-2.73484	16.5959	16.77	-5.29831	-19.7785	18.6881	-13.2877	-42.8757	17.7592	-21.958	76.9215	-34.6054	-72.5007	-53.6234	-34.5904	-96.2292	-4.39569	-89.8264	-4.68581	-5.0551	-62.1653	3.23729	-7.37922	-49.0684	7.41334	16.2422	-55.8198	-3.65755	-24.2471	-55.7948	-10.9821
twv1023	Twelve	25.9162	17.0786	15.531	42.3416	-36.4062	11.257	14.3869	-37.1209	10.7497	28.7648	-38.1961	21.5769	25.7784	-31.1344	34.3064	71.0757	2.06181	-4.81157	45.3978	2.15328	-1.84336	9.5947	3.87194	-3.04312	-19.0535	3.64648	-9.35672	95.2848	-45.5587	-66.9414	-35.7005	-45.8478	-73.7377	26.6236	-95.39	12.1781	27.4655	-62.9636	17.0314	26.6711	-49.4467	20.0139	48.5279	-56.7501	7.54173	6.13612	-56.622	6.42279
twv1024	Twelve	27.2503	50.4621	18.9714	36.9209	-5.98432	20.8508	15.3917	-5.2561	17.1292	26.9839	-7.94873	25.4579	26.3254	-1.75252	37.3864	68.4413	35.5394	6.7718	46.7717	34.8604	3.12192	9.65985	35.2111	-0.601652	-15.9814	32.8493	-7.96974	105.869	4.40332	-52.2739	-28.3726	-15.39	-78.4447	26.3916	-66.2264	1.28653	25.857	-41.0748	16.4437	26.8064	-20.7106	23.0022	48.6356	-29.988	9.3152	8.51648	-30.75	5.33765
twv1025	Twelve	-9.53184	47.2044	34.1515	1.79166	-7.71883	45.3545	-22.5995	-6.95454	42.1921	-8.03071	-8.62951	49.786	-10.674	1.13387	64.2762	35.4572	27.7012	17.2818	9.53994	30.1875	20.9032	-28.7568	30.5401	17.5353	-52.8958	27.379	10.5894	64.5588	-20.1168	-17.7965	-69.1114	-30.6609	-43.8117	-11.0979	-70.7246	47.1513	-12.2585	-37.9634	49.3234	-11.8688	-21.5343	49.388	15.987	-32.5543	35.6716	-35.0101	-34.4038	31.254
twv1026	Twelve	40.8093	29.6279	35.8684	56.015	-25.806	44.8495	28.3754	-28.998	39.6204	41.5962	-26.3238	50.5432	38.4105	-15.4909	65.2335	82.6551	18.1337	22.3859	60.8249	16.1844	20.4113	24.6901	13.1824	22.5939	-2.5097	10.6581	16.6966	106.771	-36.2428	-38.7378	-20.7426	-43.8382	-39.5066	42.6212	-95.3483	37.2369	41.125	-60.5795	44.9055	41.1456	-44.049	49.0925	64.1988	-52.5384	34.8301	18.4207	-55.0774	31.5753
twv1027	Twelve	12.4249	31.8059	25.7081	25.0398	-30.7543	13.778	2.29792	-30.4038	13.8503	14.1309	-28.1626	22.972	15.9128	-21.2805	36.2893	55.8807	14.6059	2.79504	31.8793	12.7077	4.84165	-6.0007	14.8148	5.45732	-29.2281	14.5461	0.933665	78.8538	-25.3103	-65.651	-49.9813	-32.5837	-66.1724	11.5477	-88.5505	-1.38567	14.0246	-60.0225	10.148	15.0582	-47.7993	16.8753	33.9933	-53.4351	2.25831	-4.37265	-54.2381	1.87961
twv1028	Twelve	19.2791	19.5564	69.1187	35.1068	-34.9931	70.164	8.45069	-35.901	62.4831	19.1469	-37.7707	73.7077	16.4156	-31.1899	87.3563	65.7898	8.69941	53.8674	40.5613	6.97699	53.4252	7.02031	9.0065	51.0742	-21.1333	7.20956	38.3328	104.06	-29.4313	-10.0047	-36.1999	-37.4138	-27.0704	19.2592	-94.5249	52.9655	19.2799	-63.9323	64.3484	18.7382	-50.0368	70.0376	47.1242	-56.0501	56.0372	-3.74604	-58.3563	47.2222
twv1029	Twelve	-0.80308	8.57131	2.89133	12.0664	-48.949	4.98034	-13.1541	-49.327	3.98619	0.144665	-47.0764	13.8897	-0.941403	-40.2683	24.8266	39.7813	-4.74175	-7.41602	20.0135	-7.18387	-7.22695	-17.8597	-7.62756	-9.44842	-43.7454	-9.47471	-15.8888	73.0738	-55.8486	-70.4462	-59.2175	-70.1698	-73.2978	4.86184	-114.287	-4.1271	3.39814	-82.2877	6.6743	1.04804	-64.04	12.6777	26.8702	-72.565	-1.99329	-22.8319	-76.7435	-10.0567
twv1030	Twelve	0.454803	49.482	21.5816	16.1489	-3.11118	18.3081	-7.09273	-3.11221	19.0639	4.78519	-4.21288	27.8448	2.98068	3.10294	37.9182	39.2066	39.4615	7.28337	20.5589	38.0544	7.37478	-15.8162	38.6876	5.51424	-40.2449	38.4626	2.99203	70.453	-11.5247	-61.4193	-57.4069	-14.7868	-65.8223	4.16186	-64.5243	6.77213	4.41349	-33.6782	13.1453	3.48078	-19.4187	19.059	27.1817	-23.5606	5.06225	-20.8576	-24.5989	2.65898
twv1031	Twelve	-11.2274	51.7535	72.3491	1.23798	-1.78007	75.1755	-19.5378	-3.66679	73.4431	-7.87315	0.631427	84.25	-6.43226	8.28192	97.2324	28.6833	38.1061	58.21	8.5824	38.2131	56.0469	-28.3044	36.854	55.6903	-54.1049	33.324	50.3887	57.2155	-9.13371	-6.53642	-68.9822	-18.4936	-17.2554	-11.0758	-68.0555	66.7828	-9.27911	-36.1905	75.763	-10.955	-17.3925	79.6725	9.74983	-25.9144	66.8659	-28.0425	-26.184	67.53
twv1032	Twelve	17.0559	-3.69667	27.8606	27.3378	-52.7372	26.3809	7.16687	-53.8384	28.8798	16.7364	-53.1352	34.5577	19.3083	-43.8215	45.6683	53.4251	-17.9013	12.3712	32.6379	-16.2141	11.7613	-0.310007	-15.9865	12.3193	-21.4849	-15.8991	12.0657	78.1605	-69.3773	-51.1871	-47.8064	-71.2161	-49.9475	17.3994	-115.773	29.2853	14.4943	-81.9703	32.0527	15.894	-71.417	34.8561	32.8334	-77.8666	24.4193	-7.05112	-79.4025	22.2594
twv1033	Twelve	-24.6061	45.7118	2.24334	-6.67003	-8.60372	-4.98609	-31.0833	-9.27574	-5.03066	-19.3081	-10.4878	4.03507	-21.2181	-3.36202	17.15	22.9052	35.374	-12.6501	-3.11336	34.173	-12.7048	-40.8557	34.5842	-14.2171	-63.0025	30.9845	-19.3993	48.8193	-24.2081	-63.6146	-79.3845	-28.8604	-88.0565	-16.5142	-74.3067	-14.7993	-22.9074	-39.3113	1.1095	-22.4813	-22.2135	3.40965	4.01275	-31.112	-9.98294	-47.1852	-29.0439	-17.761
twv1034	Twelve	6.9381	26.0272	-28.6909	22.5033	-30.3093	-20.1795	-6.53151	-30.0929	-20.7533	7.10443	-30.7837	-10.9956	6.93827	-21.488	-0.178277	49.4443	5.07898	-40.4428	25.6704	6.22694	-38.6332	-11.1308	5.65499	-41.0156	-32.9671	5.84227	-44.7057	77.0977	-51.5635	-92.1864	-56.826	-51.5805	-99.6472	5.53398	-98.4973	-10.9387	3.5768	-61.8147	-8.47543	7.2356	-47.8646	-13.3343	31.3788	-54.277	-26.3239	-18.6875	-53.4061	-27.2914
twv1035	Twelve	16.5034	46.1353	-6.78743	32.0383	-10.6571	-14.6936	3.95145	-11.2942	-17.749	17.0453	-12.7628	-3.35692	16.8223	-9.18916	6.55739	62.798	28.6101	-23.5431	39.0624	30.2696	-20.3726	-0.593784	28.0574	-25.6484	-28.6624	28.9131	-32.9544	92.5806	0.649053	-93.1133	-35.7692	-20.4375	-93.8028	21.4092	-72.5196	-23.953	17.4329	-40.143	-13.0991	17.1054	-24.6096	-10.7383	45.5739	-31.5998	-23.3883	-6.73308	-34.7246	-29.6577
twv1036	Twelve	4.15414	51.0742	51.2811	22.4618	-2.32135	45.3183	-1.1491	-6.57104	43.4869	9.42624	-7.28839	52.8088	4.12969	-2.07605	65.2533	48.1035	41.693	42.9118	29.0555	40.4933	40.9658	-7.52085	38.2058	33.5053	-33.3336	36.4347	21.4121	81.7372	-10.8444	-15.1167	-40.9952	-16.8969	-36.1104	11.5765	-73.8713	31.8033	7.38926	-38.3267	48.542	10.1448	-20.628	50.393	32.3183	-29.2455	39.09	-8.93201	-29.9771	33.6505
twv1037	Twelve	-1.13405	55.5391	51.6744	11.2553	0.38359	52.1553	-13.241	0.540613	49.8818	-1.71526	2.35556	60.2644	-2.66303	9.24822	68.8098	39.6738	35.8236	37.5234	19.4646	36.9545	37.1277	-21.0121	36.5951	35.1971	-43.8273	34.7921	31.4122	66.6101	-14.0061	-29.8641	-62.6814	-13.9426	-36.1467	-5.17069	-61.4604	47.2833	-2.35305	-29.1255	52.2422	-2.55828	-14.0409	55.7511	22.0288	-25.3681	43.7495	-25.4706	-23.4512	40.9975
twv1038	Twelve	11.4195	-2.68232	-101.489	26.7366	-58.7982	-98.5981	-0.918719	-60.3777	-103.472	14.8987	-60.2973	-93.9867	11.3231	-55.2004	-87.3835	55.3961	-17.826	-110.802	32.0718	-20.1352	-110.332	-10.6281	-19.7661	-113.6	-27.4137	-23.8565	-117.727	86.5735	-66.1131	-179.569	-42.358	-78.6417	-180.138	19.3263	-119.123	-107.164	15.0138	-90.1012	-99.1964	14.4905	-76.8251	-95.5889	37.8473	-81.0386	-106.426	-7.35071	-82.2335	-110.884
twv1039	Twelve	13.9045	25.2629	23.0581	36.7949	-33.5906	17.9572	6.43737	-36.013	16.5038	21.9052	-34.5577	24.0488	21.2749	-30.181	31.8099	61.5106	10.0003	7.95411	37.2376	5.73948	10.643	-2.44075	6.98359	7.94619	-25.049	7.91022	1.44166	87.1373	-25.3224	-59.8242	-37.2885	-44.8233	-61.4297	20.9547	-98.9133	6.63787	20.6416	-66.8841	18.7807	22.0553	-50.3546	21.4601	40.8992	-56.2665	9.50434	3.78255	-59.2657	10.1689
twv1040	Twelve	4.19476	0.487237	78.9751	18.9726	-51.3057	72.565	-3.67662	-55.5734	70.2772	5.34179	-55.3604	78.9062	1.85352	-50.2696	91.5457	45.8885	-11.2833	67.2086	22.5072	-12.1104	65.5948	-12.3461	-13.2117	61.5411	-34.3447	-13.797	57.6107	78.7655	-39.569	-2.07252	-50.7708	-49.5924	-5.85871	7.24272	-107.05	60.5935	6.70501	-78.5558	70.078	5.94956	-65.9888	72.8526	33.7675	-72.1885	59.2373	-15.1046	-73.6464	55.6852
twv1041	Twelve	0.596072	67.051	13.4177	14.9729	4.6005	15.3503	-14.5014	4.90973	19.5665	0.964758	5.15214	27.1084	1.40651	12.6599	39.3407	44.2055	47.1423	-10.3592	20.6483	46.33	-5.22193	-22.8781	45.046	-2.84372	-47.1211	46.1084	-6.05819	59.3141	-8.738	-74.7257	-70.7191	-15.0079	-68.9248	-5.40768	-62.3488	22.2204	-1.89153	-27.6651	28.5538	-1.57136	-15.9578	28.8101	27.9426	-22.2947	6.97904	-30.3614	-21.139	11.8474
twv1042	Twelve	-3.18944	40.8188	-35.5602	14.9099	-15.8621	-37.9372	-9.51884	-17.5382	-36.0012	-0.415403	-17.354	-26.1166	0.060216	-11.9825	-12.3576	40.7589	33.1652	-55.8934	18.5294	32.3978	-58.5976	-20.5701	30.2422	-57.0256	-49.4781	28.2485	-61.6582	73.2127	-23.3028	-132.341	-66.943	-27.1219	-132.438	2.58551	-103.424	-64.0096	1.53099	-61.762	-37.3403	0.622989	-40.0756	-29.677	18.0711	-47.6033	-41.9852	-19.2762	-48.8021	-45.6174
twv1043	Twelve	8.19271	48.2249	15.817	26.6833	-1.10027	18.3379	-4.2239	-1.73639	16.662	11.0038	-0.837068	25.0333	9.72265	8.47368	39.7344	54.9903	39.8376	-1.3337	33.2348	39.5754	1.14268	-14.246	38.677	-1.25495	-36.5694	37.3945	-7.16109	85.862	-1.49679	-69.0974	-50.5916	-10.8517	-79.0615	12.1627	-68.4315	14.6809	10.1409	-34.8315	24.0037	8.81813	-15.7855	23.9128	34.2354	-24.1642	13.4248	-8.0779	-27.5057	10.3054
twv1044	Twelve	4.07187	31.221	6.52153	16.9734	-24.5641	4.04398	-14.9058	-22.9012	2.30292	1.07457	-24.3069	13.7841	1.65662	-16.4144	26.7098	44.1312	19.192	-9.91275	24.9071	18.6911	-10.9033	-21.1903	22.9436	-10.4846	-37.7126	23.3457	-12.3289	74.8182	-20.9942	-87.4136	-61.7798	-21.9673	-85.1924	-1.68264	-92.6578	-6.34824	-1.07411	-58.3831	6.92803	0.540291	-41.172	9.88074	21.8773	-47.911	-3.12719	-18.6253	-47.9925	-3.59205
twv1045	Twelve	12.9582	26.4438	12.8612	28.6918	-25.0384	18.3471	-2.17206	-25.0722	18.5816	14.5788	-26.0826	28.2527	13.1087	-19.8615	39.1163	56.4768	13.2521	-2.07835	31.3657	12.3243	-2.20848	-5.90317	15.2434	-3.26178	-28.99	13.5019	-7.82099	87.8404	-37.6071	-67.1805	-53.3527	-36.4167	-81.6937	13.3957	-91.7893	23.3569	14.7291	-60.7532	28.0234	11.9496	-42.9399	29.608	36.3465	-51.2558	14.9427	-11.9586	-52.2177	11.2971
twv1046	Twelve	12.8365	18.9151	23.4814	30.1337	-34.7176	27.5934	0.797138	-34.8815	28.0871	18.7145	-34.5252	39.8454	18.6995	-26.435	49.5904	57.3031	6.07347	1.93047	29.6327	4.31223	5.84252	-3.52988	6.08172	5.98832	-26.6611	5.16073	7.36406	80.1954	-44.7645	-58.8133	-50.8646	-48.6291	-60.4677	15.4189	-111.163	22.3403	13.6465	-73.2573	34.6673	13.1108	-51.0528	35.2865	38.1053	-65.2008	18.5845	-10.3997	-66.7687	18.8282
twv1047	Twelve	10.662	22.4908	7.39794	25.5604	-36.4157	13.9165	-1.127	-35.9404	18.1868	11.974	-34.4661	28.5801	11.1822	-27.5031	39.4516	51.3819	6.91863	-8.33114	30.2574	8.15975	-8.13189	-12.7619	6.06147	-6.14059	-35.5907	4.30612	-8.94053	81.6318	-56.7892	-49.3898	-62.3937	-57.752	-71.4198	14.1145	-107.556	17.6785	11.6831	-69.4611	21.5928	11.1373	-54.8797	24.6278	35.0856	-63.9205	9.49343	-12.8367	-63.7722	10.9937
twv1048	Twelve	9.88303	31.2365	-7.33048	30.0654	-23.8608	-8.07143	-0.448024	-25.7124	-9.02729	14.5287	-21.8436	3.58231	11.2208	-14.8882	15.9174	54.1707	22.638	-19.3148	30.9521	21.6085	-22.034	-9.86076	20.2322	-21.2464	-33.9428	15.1621	-28.4266	106.128	-38.1735	-84.2949	-68.5496	-51.1961	-100.318	19.9777	-91.1529	-1.00427	17.5582	-53.1498	-4.84329	15.9334	-42.4507	1.58322	44.8374	-47.0524	-14.9885	-10.5261	-54.6479	-17.2781
twv1049	Twelve	-0.643407	33.3519	50.658	15.6463	-21.76	53.4301	-15.0515	-24.2157	48.5552	1.71232	-26.2067	61.8378	2.2483	-18.305	71.0183	40.6861	19.8897	34.4616	17.7977	21.3277	35.2198	-22.1318	19.9822	34.6165	-41.3209	20.2801	35.4401	72.6933	-15.6844	-36.2073	-68.5224	-24.7765	-40.139	-1.73952	-82.818	47.3029	-3.24512	-51.4753	52.0486	-0.0529122	-38.1498	58.7791	26.9502	-45.5081	39.6314	-25.3424	-45.6658	40.7476
twv1050	Twelve	7.88539	58.1039	10.1768	25.229	4.3457	13.2949	-12.0066	3.91749	11.8938	4.47951	0.783784	25.0387	3.77567	11.318	41.7968	54.8719	46.2423	-3.84223	31.8752	47.7812	1.7182	-18.106	46.6804	-2.96346	-41.0012	46.9609	-7.47455	98.4987	-7.90326	-70.7149	-70.5122	-11.8732	-86.8415	5.48944	-69.8884	15.9395	7.22052	-31.4775	20.9215	5.35405	-16.5465	24.7163	29.9095	-25.0204	12.4923	-15.3206	-25.2781	10.9603
twv1051	Twelve	6.66462	57.3272	-38.6025	19.1964	6.96493	-35.2813	-2.60734	6.18423	-36.4078	6.81705	6.88424	-29.05	4.7816	14.4064	-19.5138	51.7658	44.4582	-58.4861	25.045	40.6899	-57.561	-10.4764	43.2204	-52.7337	-34.1654	40.6196	-57.0396	80.7171	-6.49377	-116.049	-59.2508	-13.2138	-111.075	8.43419	-53.4894	-26.9115	8.85678	-23.5844	-29.6229	8.14593	-11.5224	-27.2374	28.2961	-19.6698	-36.784	-10.0166	-21.2484	-38.5399
twv1052	Twelve	-8.94209	38.6384	38.1988	7.62621	-17.307	29.6941	-20.4726	-15.6569	33.2924	-6.18857	-18.4323	40.6247	-5.77628	-11.7644	52.7847	35.5883	32.6359	8.77475	8.83628	26.3399	13.6589	-29.9681	29.3412	16.9366	-51.8849	28.7728	15.0103	66.2218	10.2511	-40.6873	-86.1997	0.9896	-45.3759	-6.54599	-81.9709	19.405	-5.94517	-50.1868	27.7667	-4.8656	-34.0766	37.1029	16.105	-40.1201	16.0019	-28.403	-42.1361	19.6346
twv1053	Twelve	14.5434	67.949	-75.7395	34.7233	15.8003	-64.6993	-0.306791	13.9489	-66.0869	17.5837	14.1736	-53.3957	17.9398	23.8097	-45.7522	57.7701	53.2591	-93.3845	34.6917	53.9347	-91.0521	-3.70186	54.7378	-91.7461	-25.7349	50.8023	-94.9019	93.0745	-7.17726	-143.812	-49.9823	-11.2596	-152.384	20.8531	-51.0369	-62.6656	19.1808	-14.994	-55.8265	18.2387	0.095595	-52.6536	37.953	-6.07359	-64.8413	-4.24323	-8.78076	-70.5127
twv1054	Twelve	-5.04785	61.8237	33.3763	10.3826	1.89906	18.2295	-14.5899	0.991949	18.1837	-1.49011	-1.07182	27.2667	-4.76786	3.44533	42.0661	41.9682	53.3867	5.50774	16.4683	48.9517	6.48521	-20.2584	48.9675	4.98271	-46.885	50.5895	0.580259	65.5355	13.877	-68.4022	-63.8052	13.757	-67.4109	0.77778	-63.5682	0.537735	-1.66152	-30.8152	12.9448	-1.72167	-20.0499	16.9242	22.3866	-20.0008	3.22363	-20.5811	-21.7519	0.776649
twv1055	Twelve	1.41246	41.4012	60.0967	14.9626	-9.29213	55.6011	-10.9506	-10.5864	53.8942	3.23358	-10.003	63.8496	0.92866	-5.38662	76.3147	45.0203	33.4314	44.821	22.9808	33.4701	41.2439	-20.7512	32.6848	38.5774	-39.68	31.8809	34.5119	79.6889	-14.9488	-21.6834	-54.0543	-24.4063	-35.2476	10.7855	-70.9385	50.4923	3.76527	-40.8117	57.2239	4.15867	-24.6039	61.4646	22.2346	-33.7573	49.7378	-14.7155	-35.8231	45.3079
twv1056	Twelve	-13.876	33.6844	51.0814	3.21571	-18.4078	39.7161	-26.6457	-19.5608	39.0257	-13.1	-24.7086	49.5915	-13.289	-16.3725	65.3373	28.4413	25.2232	30.3087	5.09664	22.0488	26.9906	-32.3742	20.4254	25.8301	-56.0117	20.1987	25.7444	60.1857	-21.1835	-41.5011	-75.5663	-26.248	-48.5438	-11.179	-86.5501	40.0184	-11.6496	-51.492	46.4298	-11.2979	-38.3252	42.5732	17.9939	-42.9015	29.2739	-39.1291	-44.9984	26.1015
twv1057	Twelve	-0.247792	60.0286	49.4526	22.0294	7.60577	48.7594	-13.3582	7.45779	48.708	3.96102	6.07314	60.2518	4.1624	17.5253	73.5165	45.6194	45.1399	31.8418	14.2812	45.4018	41.4089	-12.7367	45.9874	39.6965	-40.2404	44.6845	33.538	70.9567	-2.16177	-34.177	-66.6458	-10.7276	-40.5957	4.7099	-56.7202	52.8342	3.97201	-25.9202	57.6317	2.79651	-9.91813	61.4934	24.0277	-19.6599	46.713	-21.5173	-21.011	44.4468
twv1058	Twelve	3.03275	35.4981	33.8163	22.0261	-19.7115	25.3046	-4.87042	-20.7931	24.092	8.93057	-21.5586	32.2982	7.59464	-18.9581	44.405	44.1729	28.4434	13.8649	20.6716	26.0342	13.4641	-10.4535	25.1057	12.537	-39.0076	23.2876	7.22996	76.642	-9.70242	-63.1707	-62.3298	-9.07852	-65.0586	9.27432	-88.8014	12.7241	9.55274	-55.9074	21.7522	7.96657	-38.8552	28.0652	34.5735	-44.6937	10.5422	-13.8939	-43.2036	8.86075
twv1059	Twelve	-12.4189	30.0881	18.3777	1.54478	-27.7396	24.1089	-23.4291	-27.428	20.1283	-12.7087	-29.7528	32.2119	-12.8669	-18.5229	44.9752	28.4854	12.7608	5.09934	8.36586	12.5115	3.05233	-29.4671	12.463	-3.14006	-50.1544	12.2182	-7.18253	64.1064	-39.9762	-55.6915	-68.395	-40.0376	-74.6849	-14.9518	-85.16	22.5226	-13.7179	-57.976	26.7305	-13.2969	-45.3856	26.0164	15.2062	-50.4283	12.533	-37.0231	-51.0845	6.04057
twv1060	Twelve	8.04709	57.6396	18.1424	24.7091	1.67994	23.1769	-3.44652	0.0879122	20.184	11.3055	0.295486	35.0793	8.52912	10.0205	47.1438	53.7976	47.9808	4.46011	29.4889	45.7169	4.44577	-12.8757	41.9545	2.33146	-33.0802	41.2995	2.78903	82.785	-8.22553	-57.8617	-53.5591	-22.5735	-61.0569	13.6166	-69.2105	24.0943	13.4457	-39.0922	27.0263	11.6512	-15.4024	30.2191	30.6546	-26.6628	18.8814	-8.02933	-28.5518	14.3681
twv1061	Twelve	5.43556	63.54	45.059	18.2148	3.69114	41.4204	-6.11995	2.08799	39.0506	5.55751	4.3708	48.3243	5.02515	11.6473	61.9247	50.6469	51.8456	24.3942	24.4653	49.6641	24.1173	-18.3784	50.7642	21.5973	-36.9609	50.5715	21.7353	77.9816	-0.480651	-58.5478	-61.3672	3.65252	-66.4158	1.72304	-74.7427	29.9185	3.11905	-33.1223	44.5163	5.40062	-14.5559	46.2505	25.1256	-27.3052	31.3941	-21.0788	-26.2249	28.7167
twv1062	Twelve	-3.05066	36.5719	-27.0482	14.59	-21.0667	-35.8838	-17.4445	-19.9399	-36.3414	0.462237	-22.0875	-25.3255	0.0600608	-17.1267	-15.4669	42.4052	20.249	-38.7646	15.8532	20.6432	-38.5654	-24.5783	21.0274	-39.1418	-46.7731	19.5488	-42.4018	59.1086	-49.8304	-90.7194	-67.7522	-40.5592	-102.889	2.34422	-91.5918	-58.0518	-2.2094	-61.0359	-37.3687	-1.75987	-42.3338	-28.5769	22.43	-49.3874	-43.8819	-24.655	-50.4729	-46.0137
twv1063	Twelve	8.05837	44.4289	-12.4349	25.6082	-11.6913	-8.17766	-4.16134	-12.1726	-10.9888	11.0919	-10.9592	3.2286	10.3096	-3.57774	14.2458	52.1948	28.0583	-26.9686	29.024	27.9914	-28.1897	-10.166	30.277	-29.2727	-35.0937	27.1387	-36.8982	89.1577	-19.963	-93.3339	-58.2144	-25.0154	-108.35	12.145	-78.334	4.65144	11.0307	-39.5369	2.07835	11.4558	-30.9832	0.306287	34.7907	-39.2807	-8.98911	-13.445	-41.2014	-12.9853
twv1064	Twelve	-5.19854	29.2417	4.15253	11.5577	-27.039	-2.1971	-20.7196	-27.6795	-3.16952	-5.00223	-31.0957	9.74511	-6.2446	-25.3558	22.907	34.3456	19.3955	-14.017	13.8264	18.211	-16.8863	-25.3565	18.5083	-16.6152	-46.3376	18.5548	-19.0749	64.2708	-25.7106	-94.3073	-70.734	-25.4717	-95.873	-5.29496	-96.1567	-18.7439	-4.6627	-63.1126	-2.02676	-5.35376	-43.0536	3.4201	19.7811	-48.9742	-14.5049	-31	-49.2706	-17.0832
twv1065	Twelve	-9.69877	20.347	36.5282	5.94656	-30.3079	42.8141	-22.3003	-31.6374	41.5044	-7.76746	-29.328	52.6752	-8.35432	-22.2598	62.0097	34.9147	8.78688	21.3408	11.1831	7.38362	23.2224	-25.3417	5.89997	19.1629	-49.2207	4.23746	14.9544	75.6434	-35.5412	-48.0336	-70.6878	-42.6057	-63.5045	-2.3987	-95.8524	45.0712	-6.81336	-62.4146	49.262	-6.716	-47.8092	51.1679	21.8039	-53.2969	32.4542	-32.5488	-56.276	25.5108
twv1066	Twelve	-1.91333	34.8241	13.923	20.2358	-20.8098	15.9447	-13.6613	-23.6211	13.0898	3.81532	-21.8288	23.0267	0.589603	-10.6915	34.9311	44.352	31.3083	-3.66673	22.6411	24.5569	-4.75962	-22.2348	19.8262	-8.14411	-45.4846	18.455	-11.7714	77.0084	-50.4563	-50.31	-52.5327	-57.8377	-77.7484	14.6727	-99.8854	12.3057	4.64974	-60.8187	26.6125	1.99722	-40.0891	28.5721	31.6989	-48.4544	12.1988	-18.8173	-55.128	4.98769
twv1067	Twelve	1.6613	61.6609	6.37612	17.5508	5.16082	0.887966	-9.52809	3.53118	-1.53732	2.69048	2.02791	9.66129	0.633721	8.54937	25.7685	45.9824	52.4033	-8.13637	24.9225	51.6367	-10.3972	-13.7742	52.2759	-11.2235	-37.4759	49.6215	-16.5832	72.8242	1.57126	-79.0639	-54.865	-8.96672	-75.1815	7.35068	-63.272	-4.61252	3.76409	-32.0282	3.0566	3.37072	-17.2086	7.11679	26.8896	-21.5302	-8.60283	-16.1988	-23.6376	-9.96446
twv1068	Twelve	-3.55803	37.3307	31.6314	14.123	-21.6193	27.3404	-14.0765	-21.8042	26.6393	-0.720758	-24.6571	34.2602	-1.74926	-18.2676	48.6981	36.111	20.4849	15.2862	14.9264	19.8334	13.2834	-19.7452	18.6412	11.2425	-42.6354	16.7006	8.72352	60.407	-32.8458	-9.72463	-65.6802	-18.8103	-34.4319	0.412687	-104.673	26.4086	-2.57446	-58.6075	30.9622	-0.532064	-38.9026	30.9402	17.9056	-47.8887	21.0252	-24.9934	-48.6165	15.0671
twv1069	Twelve	15.9353	48.4509	36.7266	30.9562	-1.95441	45.4773	7.3562	-3.22714	45.3247	19.1835	-2.90871	55.9194	17.3872	7.31725	66.8982	57.6307	36.7415	18.2167	35.1989	36.4509	20.9323	-1.02311	34.3131	19.3969	-22.817	34.7412	19.8338	86.1026	-14.1026	-37.0376	-42.0395	-19.6691	-38.093	20.7587	-78.5578	36.7654	18.4368	-40.2165	51.8122	18.7363	-26.6599	51.5252	44.3295	-29.7584	36.0784	-2.89999	-31.8642	35.7389
twv1070	Twelve	-9.56071	10.7949	19.5242	10.6432	-42.8741	26.86	-21.0267	-44.2493	27.3769	-5.1336	-43.5625	32.7558	-6.66255	-35.8613	39.991	33.007	-2.5247	6.64522	9.78893	-3.52297	7.62462	-29.4183	-5.44225	7.34874	-54.0901	-7.90279	3.48837	72.8361	-58.3305	-63.6371	-82.763	-69.4794	-61.7618	2.43564	-109.943	32.7811	-2.15559	-78.0065	34.6042	-4.0097	-58.0178	33.7539	23.6781	-67.4373	17.7143	-35.8571	-74.0041	16.5764
twv1071	Twelve	-5.30405	56.3266	0.201122	9.38243	2.32962	9.84972	-15.7893	0.677715	8.2191	-3.46679	4.58207	21.7715	-4.39093	10.0189	29.3197	40.0975	43.4589	-14.2381	15.4421	41.549	-16.9357	-25.3173	40.7757	-19.7437	-46.4655	36.9691	-22.7546	71.1177	-18.7157	-79.5331	-65.9252	-24.5866	-92.1176	-0.298755	-77.1453	-6.30769	-2.80765	-34.5417	17.404	-3.01439	-14.4199	18.2129	21.6947	-28.724	3.88421	-25.5247	-28.4513	1.49295
twv1072	Twelve	-7.66132	29.0736	48.575	2.74768	-26.2438	50.3644	-22.2017	-25.9281	51.2786	-10.8522	-26.0111	64.5237	-11.1318	-18.4909	74.8855	35.3829	13.2129	31.9746	13.078	14.7085	31.7985	-26.5063	17.5941	30.6391	-50.1666	16.4617	28.6935	60.7977	-24.1682	-20.1908	-73.552	-26.3037	-38.42	-11.6022	-85.048	34.3641	-12.5396	-58.262	50.2465	-12.8934	-43.2835	55.4416	13.7	-49.7153	36.5919	-36.0051	-48.1309	35.0916
twv1073	Twelve	0.168533	71.4004	-6.28753	14.9207	8.74459	-10.8639	-10.622	8.62568	-13.4574	2.10058	7.81219	-2.57225	1.28246	13.7756	12.2854	42.4389	55.3226	-24.2104	20.9609	55.9495	-25.5781	-16.5438	55.4634	-27.9751	-40.6633	55.6337	-28.759	78.532	12.2713	-102.184	-70.0065	6.43217	-102.694	1.02328	-63.4271	-20.665	0.118799	-24.2313	-8.20133	2.90879	-7.45214	-2.60124	22.9517	-16.7365	-18.6703	-22.5563	-16.3902	-20.7779
twv1074	Twelve	3.32486	22.8461	48.1095	20.6507	-33.5573	38.3288	-7.58788	-35.8806	38.2499	8.08649	-38.92	52.8565	6.97279	-27.902	67.2916	47.5955	18.1694	30.1522	24.3576	15.1662	29.624	-14.2098	11.4823	26.366	-33.3028	12.0086	23.0057	80.5865	-11.3632	-37.4498	-52.9273	-23.7578	-51.0588	11.5584	-92.4335	18.9777	8.44514	-60.7978	34.4543	7.33631	-51.4243	40.9641	31.0821	-50.4058	26.9237	-13.5018	-55.2726	22.1065
twv1075	Twelve	6.47375	45.6098	48.9169	29.2505	-17.2581	52.6426	3.55002	-19.8344	50.8828	14.0815	-20.1542	63.1618	10.2998	-12.4154	79.6639	54.6552	32.9246	37.4524	31.417	30.0424	35.6633	-7.89346	26.6471	28.533	-30.4446	24.0889	23.8728	90.6729	-16.4918	-30.7833	-38.3585	-30.8092	-48.8753	27.5694	-94.0579	36.6136	18.2172	-53.8261	49.146	15.0802	-40.6877	52.8615	41.8409	-41.1207	38.178	-3.33663	-45.9824	31.4674
twv1076	Twelve	22.3755	60.7039	-9.70715	37.687	1.43924	-5.07917	6.53269	-0.638722	-10.0596	23.6091	1.23082	5.07388	20.999	12.0108	16.9278	64.5474	43.3221	-26.7769	40.6598	43.1664	-26.9282	5.18573	43.1632	-29.2666	-21.5926	44.1559	-35.1178	101.961	-10.6023	-91.7357	-48.5523	-19.4359	-105.638	19.3028	-68.929	0.694136	20.4264	-28.8713	1.01791	21.6269	-17.1311	2.18564	46.2554	-25.6225	-12.377	-2.15863	-24.9197	-13.053
twv1077	Twelve	9.00897	81.4838	-25.8114	28.295	20.9998	-24.8106	-1.95178	21.2588	-26.8251	13.2901	21.6572	-16.316	10.837	27.3289	-2.98186	57.8987	67.6192	-42.4084	37.3886	69.9036	-38.2811	-9.73662	67.1867	-43.5566	-32.6459	64.3471	-48.7743	90.451	24.8271	-115.185	-48.5306	12.9045	-127.223	16.6995	-45.9712	-33.2799	16.2843	-13.3214	-24.6174	13.4666	5.27792	-18.678	33.9655	-1.49453	-29.5209	-6.14478	-4.00164	-37.0478
twv1078	Twelve	-3.77575	22.3573	-37.292	12.5651	-39.5068	-40.5484	-15.9844	-41.12	-41.6456	-1.95193	-42.3159	-28.4353	-4.02792	-37.3186	-16.9436	39.6409	14.2186	-55.5833	14.922	8.25662	-58.5985	-18.145	8.84843	-58.907	-42.8251	6.28865	-64.868	76.3717	-25.9046	-129.247	-66.6864	-41.2813	-141.247	0.785328	-106.371	-48.3139	-3.11908	-75.7676	-43.4209	-3.34474	-59.9851	-39.0509	24.3708	-65.1632	-55.1541	-23.4852	-67.4768	-58.4658
twv1079	Twelve	-8.55593	38.894	17.0781	6.33876	-16.5912	21.7044	-19.8069	-17.9607	21.6672	-5.21322	-17.3528	28.783	-6.84782	-7.23693	42.9403	35.291	22.7708	-1.15418	13.2903	24.6504	-1.32297	-27.5925	24.837	-0.594882	-52.8115	23.8332	-3.37131	64.4305	-27.2971	-70.7809	-74.8341	-29.1399	-68.3701	-7.32174	-88.9968	8.79617	-5.81927	-53.2043	27.7058	-7.81683	-35.8536	30.9015	16.3858	-45.971	15.1974	-29.0382	-48.6375	12.4933
twv1080	Twelve	3.68657	57.6348	6.63065	17.8129	-1.93856	8.25962	-6.5637	-4.33699	7.21315	5.6572	-1.48206	17.3129	4.02065	6.98346	28.357	44.5977	45.7203	-9.41805	23.0969	45.5659	-10.4086	-15.3716	42.9298	-10.2657	-36.1998	39.8629	-12.2846	83.4377	-8.65248	-78.7536	-64.8716	-13.4433	-79.0396	7.66271	-67.7859	8.41616	5.13183	-39.6487	15.1107	6.19662	-25.7381	15.0595	28.2064	-29.4506	2.97873	-15.2971	-32.9764	-0.886598
tfh1001	TwentyFour	12.2631	33.149	13.4989	26.5893	-16.2519	16.8873	-1.18764	-17.9088	16.3016	14.0762	-18.2039	29.2773	14.0697	-13.0454	39.7172	51.9162	20.5522	1.52876	30.8631	20.9358	1.32489	-5.78744	21.2006	0.301272	-27.7699	21.1364	-3.279	72.5177	-31.5245	-54.5169	-45.8279	-30.8653	-62.9818	12.8406	-75.3254	17.6176	13.308	-47.3074	20.8355	14.0922	-32.5832	25.9587	38.107	-39.83	6.20679	-11.1908	-42.1497	7.66145
tfh1002	TwentyFour	14.9785	44.1207	38.3105	26.6287	-9.47953	40.4142	2.13683	-8.7233	41.0221	13.8141	-8.35541	49.5377	12.8749	-2.12714	63.4318	58.0726	33.002	20.3904	34.1935	32.1632	22.6399	-6.43991	32.6084	23.5649	-29.7809	33.1315	20	78.1018	-26.2512	-36.2872	-47.7125	-24.7714	-50.2521	15.1907	-74.349	30.707	14.4105	-41.9429	41.2943	15.0198	-24.879	44.5533	34.4169	-33.6611	28.8799	-8.9425	-32.7545	27.775
tfh1003	TwentyFour	1.46523	42.8422	4.78145	15.4244	-8.25177	5.60042	-7.89969	-7.74705	6.04223	4.80103	-7.05714	14.6232	4.20745	0.641141	26.2978	40.7991	32.3357	-10.856	18.4612	31.9241	-11.4044	-14.3376	31.5329	-13.2068	-38.7782	29.3119	-18.0728	68.9277	-33.4116	-66.6796	-58.4924	-36.8988	-76.48	2.98499	-76.3365	2.16568	2.82908	-40.5339	8.01701	2.29843	-23.0405	11.4139	27.4492	-32.8728	-4.80728	-18.3877	-35.8393	-6.51334
tfh1004	TwentyFour	2.92633	48.54	-11.7992	15.3953	-11.9716	-12.8705	-7.48629	-12.2327	-12.2552	4.52468	-10.8489	-4.88399	3.0519	-3.89067	10.8272	42.4698	35.2691	-26.269	22.1609	34.428	-26.5438	-13.9552	33.1714	-25.6353	-35.7507	32.2318	-27.7806	69.8506	-5.33804	-95.2346	-55.997	-11.4623	-99.3752	5.5454	-77.7097	-24.2265	2.8058	-47.3795	-12.4889	2.7535	-30.0954	-5.7642	28.0804	-35.8579	-24.2766	-17.5948	-38.2252	-24.1666
tfh1005	TwentyFour	18.4653	36.9236	31.3727	32.8293	-11.7383	29.9212	2.52386	-11.7515	29.5582	18.1895	-13.9635	40.4828	17.3699	-8.59134	52.1117	58.4448	26.8414	13.2106	37.2822	27.1307	14.7538	-2.33698	25.106	13.5293	-24.651	26.0069	13.3476	84.5728	-21.2815	-46.7746	-42.8446	-17.8409	-50.8896	16.5799	-77.8637	29.5269	18.0592	-44.8187	39.1664	18.5597	-26.1716	40.0556	36.9465	-34.478	29.4492	-6.03175	-35.1644	24.3413
tfh1006	TwentyFour	-2.27874	25.2278	-3.8638	16.5383	-26.2627	3.83141	-13.6657	-28.6889	-0.943536	3.78229	-27.4902	11.7681	-1.04352	-21.6019	21.6996	39.3599	10.7941	-11.7556	18.914	9.18612	-15.3916	-18.441	6.22597	-18.1087	-35.3611	2.95902	-21.9946	77.9638	-52.0843	-64.7416	-49.7088	-59.1893	-84.1304	7.06268	-90.4694	8.34686	3.6779	-57.9396	12.4708	2.52758	-43.3067	11.6764	30.0819	-50.7782	1.63417	-23.3709	-56.1841	-6.26402
tfh1007	TwentyFour	18.9403	24.5286	42.9762	28.8415	-25.3236	48.474	6.44681	-25.2363	43.5573	18.3971	-25.8235	56.271	18.918	-17.3043	66.2033	57.6764	10.3374	32.6141	39.6304	11.9763	32.6892	-1.5539	13.6593	30.8608	-21.3604	12.6941	28.6623	75.4323	-42.2552	-31.2468	-37.0588	-49.5848	-30.5374	15.7596	-89.9761	42.4841	15.1864	-57.8028	49.3518	16.6663	-43.7348	50.0081	40.5667	-50.3787	33.1656	-6.54263	-48.1851	31.6451
tfh1008	TwentyFour	-6.66622	20.6744	-6.64476	11.7556	-33.6874	4.10886	-18.8513	-35.0694	-2.9145	-3.5156	-35.6131	7.6337	-5.09241	-31.0755	21.5957	32.5346	9.19765	-13.4008	12.4908	4.94682	-17.3484	-22.4276	3.47434	-19.6132	-46.7741	2.85227	-21.676	70.2572	-42.2777	-73.6482	-64.362	-54.2841	-89.4926	1.28406	-96.0223	-8.29902	-1.7872	-64.4579	3.68512	-4.30476	-49.308	7.38956	17.8298	-55.9034	-2.94026	-24.2602	-58.5271	-9.86755
tfh1009	TwentyFour	0.251847	46.1632	3.39318	12.0972	-11.2052	11.1977	-11.5695	-9.62238	11.955	0.727529	-7.60978	22.616	-0.622585	-1.04199	32.4019	39.4094	30.2428	-6.47971	17.5802	28.8179	-8.67173	-20.3259	29.4531	-6.67663	-39.9431	28.6433	-9.54121	64.9071	-29.9368	-72.1912	-59.8875	-29.5855	-75.8839	0.465697	-79.9683	17.5783	0.105284	-40.8497	22.1292	0.540792	-27.8085	22.0039	23.8399	-37.6331	6.83382	-25.0312	-37.7501	5.15361
tfh1010	TwentyFour	-7.03429	44.3871	-5.1327	5.16001	-7.09701	-0.375694	-18.3989	-8.12066	-3.27352	-5.0801	-7.08882	5.93164	-6.36355	0.250035	17.0413	30.1221	28.0686	-15.3639	11.0005	26.8568	-16.8586	-24.5417	28.0683	-18.7935	-47.1474	28.3574	-21.7335	63.3948	-22.7807	-73.8826	-65.9405	-26.0771	-80.4112	-2.50032	-79.4559	-1.37447	-6.68915	-41.357	5.95097	-7.17843	-21.0092	6.47113	15.6017	-33.9353	-5.97514	-27.8242	-37.448	-8.5051
tfh1011	TwentyFour	-3.02261	31.3246	11.9011	10.643	-24.153	12.7004	-15.1484	-23.9354	12.3178	-1.53273	-25.1383	23.7149	-1.0099	-20.5932	33.2154	38.5351	12.1686	-6.21678	14.5552	12.1712	-3.58623	-21.4495	13.0775	-3.29229	-44.8285	12.4348	-8.81421	66.5968	-24.6442	-66.2306	-66.4363	-39.8855	-77.8017	-2.50557	-91.9364	16.7024	-1.81607	-56.3451	19.1125	-1.75085	-39.2405	20.4358	19.0026	-49.2857	7.46532	-24.765	-51.4414	8.96667
tfh1012	TwentyFour	-4.75771	56.2251	-50.4375	9.01342	5.6969	-43.2832	-14.9463	4.40324	-44.3747	-3.90985	5.46089	-35.1374	-4.02769	10.2406	-25.8528	39.2711	42.2525	-66.9811	11.8115	41.9099	-64.0791	-23.8968	42.4076	-65.7483	-49.2643	42.9743	-65.0983	62.1982	1.7367	-126.284	-66.9098	-12.3114	-121.736	2.13713	-62.9776	-42.5872	-1.95308	-29.2954	-36.9457	-3.741	-9.66643	-36.992	17.4789	-20.4742	-47.6629	-22.6911	-22.9429	-46.8278
tfh1013	TwentyFour	29.2077	39.4751	68.6544	43.5439	-11.8343	61.6613	18.6718	-11.9714	61.8342	30.8072	-14.0209	68.0739	30.5706	-10.0027	81.7103	71.0152	26.3593	51.8354	46.6272	25.92	53.3728	10.8326	25.521	54.4158	-14.39	24.6852	51.3404	93.1967	-4.25674	-12.991	-26.1952	-21.1929	-18.4003	32.5587	-74.4208	49.6769	32.17	-43.1321	60.8279	32.1225	-28.571	64.8263	54.9795	-33.4972	49.141	11.4859	-35.3949	53.7267
tfh1014	TwentyFour	7.07768	61.2843	4.42155	21.2832	8.69234	1.50887	-1.44439	8.19365	2.89115	8.22414	5.93016	11.7569	9.0918	10.4603	22.4729	45.2586	53.0559	-9.4086	23.7933	52.7398	-9.24208	-11.1339	53.7216	-10.6159	-31.7348	52.2238	-11.0461	73.8652	8.25507	-84.3188	-52.0791	7.49836	-89.9107	5.49047	-60.614	-13.6399	7.00551	-24.5068	3.67315	7.5466	-5.09762	9.68753	30.8885	-12.7014	-8.04638	-12.0195	-14.2701	-8.13127
tfh1015	TwentyFour	5.4965	44.1636	65.1955	18.8383	-12.0414	72.635	-6.55815	-12.0811	71.5593	7.82364	-10.9199	80.3705	6.99471	-4.47951	92.2755	48.2921	29.9591	48.669	23.0203	28.411	52.6651	-12.9536	30.7432	52.8916	-42.2765	28.2109	43.5244	77.6843	-28.0732	-13.3646	-69.5858	-28.1592	-18.9627	2.37996	-76.2461	74.3244	4.74834	-39.3885	78.0578	5.5652	-27.6882	79.8409	25.7384	-37.234	67.4921	-21.8468	-39.191	61.9647
tfh1016	TwentyFour	19.1027	52.4571	43.0558	33.6219	-8.11784	45.6418	7.99978	-9.26048	42.5147	21.4474	-8.81306	51.4437	18.095	-3.71844	60.9664	63.0717	37.3277	25.4361	40.2888	36.1138	25.604	3.23942	37.6149	25.8519	-20.8402	36.9734	19.7201	90.9266	-11.9608	-35.0507	-36.8903	-25.3341	-32.5446	23.3062	-73.0069	44.0428	20.9511	-37.5099	50.7078	21.9759	-26.3531	49.0053	46.5865	-32.0274	40.6004	-2.39845	-33.6345	33.877
tfh1017	TwentyFour	2.34192	58.4515	34.3934	17.8351	-2.28821	22.1345	-5.33401	-3.58001	26.224	5.9402	-3.56415	33.6703	5.62212	0.857359	45.384	45.1698	46.1084	15.3216	23.7895	43.5227	15.134	-20.3516	40.7795	16.7487	-45.626	42.0175	13.4928	68.4144	8.57265	-60.5724	-59.9163	-9.1578	-58.9766	5.44987	-62.5339	14.6933	5.50972	-33.673	24.038	6.138	-18.2633	28.4542	29.2573	-22.2155	10.929	-19.9455	-24.5824	12.05
tfh1018	TwentyFour	11.3176	66.9311	13.0464	21.7335	9.13019	21.2885	-2.18277	10.1691	21.3852	8.44256	9.95702	29.4082	7.03724	17.5916	40.993	50.2394	52.993	-3.4056	33.0002	53.5085	-3.63034	-8.71084	53.9419	-0.976432	-30.326	52.9871	-4.53302	71.2713	-7.27708	-59.461	-44.5129	-12.2916	-73.656	6.95415	-52.6842	19.2669	10.3667	-19.2483	27.3652	8.13832	-2.81992	29.3893	31.2932	-13.8569	12.2301	-14.171	-9.9933	15.6499
tfh1019	TwentyFour	-10.7804	10.419	-17.0678	6.0329	-48.4505	-23.0097	-21.1478	-48.431	-22.83	-7.26514	-48.6593	-20.4189	-9.34142	-40.6943	-9.39462	32.6377	-1.54955	-32.8425	13.0662	-5.94492	-31.1715	-29.9658	-2.33767	-28.9395	-52.6194	-1.09143	-37.1555	58.761	-46.2351	-104.591	-72.0489	-56.0909	-112.39	-9.12214	-106.604	-40.516	-8.62552	-80.96	-25.2819	-8.71744	-66.6376	-18.3083	13.5544	-71.5387	-35.7775	-33.2413	-71.7723	-37.3619
tfh1020	TwentyFour	11.6623	55.4579	-2.40418	20.9173	2.53605	-3.54366	0.20355	4.08091	-0.888191	10.5044	2.65712	6.13771	10.7061	11.8323	18.1798	51.2746	44.4704	-17.1166	27.9379	44.2574	-16.2096	-8.09962	43.6101	-16.5995	-35.2712	44.5311	-23.6621	72.96	-11.6123	-81.967	-58.3403	-4.62568	-89.8661	8.23022	-60.0468	-8.45974	8.9995	-27.3725	-3.60009	7.78592	-13.481	2.86644	33.1707	-21.2325	-17.8365	-16.0519	-20.0601	-14.8049
tfh1021	TwentyFour	12.0732	48.7362	57.2466	28.2774	-7.84975	59.4051	1.39732	-9.12638	60.8489	14.2651	-7.8302	69.4995	12.9069	0.29949	79.1757	54.4127	34.662	42.3553	32.6452	33.5203	44.1831	-3.93202	30.9679	41.3514	-27.5455	29.0967	38.5264	83.3254	-24.1685	-16.8417	-46.4833	-25.4538	-26.9888	16.1122	-68.435	67.0524	13.4938	-40.7643	69.3212	14.4168	-21.1735	69.3107	35.1422	-32.1729	56.8128	-7.90755	-34.2489	55.2482
tfh1022	TwentyFour	-4.48159	32.6611	5.12335	7.55767	-28.4896	3.32536	-17.6109	-26.8058	0.438059	-4.79631	-28.0158	11.7666	-6.52505	-21.5103	22.613	38.9291	16.7328	-2.73484	16.5959	16.77	-5.29831	-19.7785	18.6881	-13.2877	-42.8757	17.7592	-21.958	76.9215	-34.6054	-72.5007	-53.6234	-34.5904	-96.2292	-4.39569	-89.8264	-4.68581	-5.0551	-62.1653	3.23729	-7.37922	-49.0684	7.41334	16.2422	-55.8198	-3.65755	-24.2471	-55.7948	-10.9821
tfh1023	TwentyFour	25.9162	17.0786	15.531	42.3416	-36.4062	11.257	14.3869	-37.1209	10.7497	28.7648	-38.1961	21.5769	25.7784	-31.1344	34.3064	71.0757	2.06181	-4.81157	45.3978	2.15328	-1.84336	9.5947	3.87194	-3.04312	-19.0535	3.64648	-9.35672	95.2848	-45.5587	-66.9414	-35.7005	-45.8478	-73.7377	26.6236	-95.39	12.1781	27.4655	-62.9636	17.0314	26.6711	-49.4467	20.0139	48.5279	-56.7501	7.54173	6.13612	-56.622	6.42279
tfh1024	TwentyFour	27.2503	50.4621	18.9714	36.9209	-5.98432	20.8508	15.3917	-5.2561	17.1292	26.9839	-7.94873	25.4579	26.3254	-1.75252	37.3864	68.4413	35.5394	6.7718	46.7717	34.8604	3.12192	9.65985	35.2111	-0.601652	-15.9814	32.8493	-7.96974	105.869	4.40332	-52.2739	-28.3726	-15.39	-78.4447	26.3916	-66.2264	1.28653	25.857	-41.0748	16.4437	26.8064	-20.7106	23.0022	48.6356	-29.988	9.3152	8.51648	-30.75	5.33765
tfh1025	TwentyFour	-9.53184	47.2044	34.1515	1.79166	-7.71883	45.3545	-22.5995	-6.95454	42.1921	-8.03071	-8.62951	49.786	-10.674	1.13387	64.2762	35.4572	27.7012	17.2818	9.53994	30.1875	20.9032	-28.7568	30.5401	17.5353	-52.8958	27.379	10.5894	64.5588	-20.1168	-17.7965	-69.1114	-30.6609	-43.8117	-11.0979	-70.7246	47.1513	-12.2585	-37.9634	49.3234	-11.8688	-21.5343	49.388	15.987	-32.5543	35.6716	-35.0101	-34.4038	31.254
tfh1026	TwentyFour	40.8093	29.6279	35.8684	56.015	-25.806	44.8495	28.3754	-28.998	39.6204	41.5962	-26.3238	50.5432	38.4105	-15.4909	65.2335	82.6551	18.1337	22.3859	60.8249	16.1844	20.4113	24.6901	13.1824	22.5939	-2.5097	10.6581	16.6966	106.771	-36.2428	-38.7378	-20.7426	-43.8382	-39.5066	42.6212	-95.3483	37.2369	41.125	-60.5795	44.9055	41.1456	-44.049	49.0925	64.1988	-52.5384	34.8301	18.4207	-55.0774	31.5753
tfh1027	TwentyFour	12.4249	31.8059	25.7081	25.0398	-30.7543	13.778	2.29792	-30.4038	13.8503	14.1309	-28.1626	22.972	15.9128	-21.2805	36.2893	55.8807	14.6059	2.79504	31.8793	12.7077	4.84165	-6.0007	14.8148	5.45732	-29.2281	14.5461	0.933665	78.8538	-25.3103	-65.651	-49.9813	-32.5837	-66.1724	11.5477	-88.5505	-1.38567	14.0246	-60.0225	10.148	15.0582	-47.7993	16.8753	33.9933	-53.4351	2.25831	-4.37265	-54.2381	1.87961
tfh1028	TwentyFour	19.2791	19.5564	69.1187	35.1068	-34.9931	70.164	8.45069	-35.901	62.4831	19.1469	-37.7707	73.7077	16.4156	-31.1899	87.3563	65.7898	8.69941	53.8674	40.5613	6.97699	53.4252	7.02031	9.0065	51.0742	-21.1333	7.20956	38.3328	104.06	-29.4313	-10.0047	-36.1999	-37.4138	-27.0704	19.2592	-94.5249	52.9655	19.2799	-63.9323	64.3484	18.7382	-50.0368	70.0376	47.1242	-56.0501	56.0372	-3.74604	-58.3563	47.2222
tfh1029	TwentyFour	-0.80308	8.57131	2.89133	12.0664	-48.949	4.98034	-13.1541	-49.327	3.98619	0.144665	-47.0764	13.8897	-0.941403	-40.2683	24.8266	39.7813	-4.74175	-7.41602	20.0135	-7.18387	-7.22695	-17.8597	-7.62756	-9.44842	-43.7454	-9.47471	-15.8888	73.0738	-55.8486	-70.4462	-59.2175	-70.1698	-73.2978	4.86184	-114.287	-4.1271	3.39814	-82.2877	6.6743	1.04804	-64.04	12.6777	26.8702	-72.565	-1.99329	-22.8319	-76.7435	-10.0567
tfh1030	TwentyFour	0.454803	49.482	21.5816	16.1489	-3.11118	18.3081	-7.09273	-3.11221	19.0639	4.78519	-4.21288	27.8448	2.98068	3.10294	37.9182	39.2066	39.4615	7.28337	20.5589	38.0544	7.37478	-15.8162	38.6876	5.51424	-40.2449	38.4626	2.99203	70.453	-11.5247	-61.4193	-57.4069	-14.7868	-65.8223	4.16186	-64.5243	6.77213	4.41349	-33.6782	13.1453	3.48078	-19.4187	19.059	27.1817	-23.5606	5.06225	-20.8576	-24.5989	2.65898
tfh1031	TwentyFour	-11.2274	51.7535	72.3491	1.23798	-1.78007	75.1755	-19.5378	-3.66679	73.4431	-7.87315	0.631427	84.25	-6.43226	8.28192	97.2324	28.6833	38.1061	58.21	8.5824	38.2131	56.0469	-28.3044	36.854	55.6903	-54.1049	33.324	50.3887	57.2155	-9.13371	-6.53642	-68.9822	-18.4936	-17.2554	-11.0758	-68.0555	66.7828	-9.27911	-36.1905	75.763	-10.955	-17.3925	79.6725	9.74983	-25.9144	66.8659	-28.0425	-26.184	67.53
tfh1032	TwentyFour	17.0559	-3.69667	27.8606	27.3378	-52.7372	26.3809	7.16687	-53.8384	28.8798	16.7364	-53.1352	34.5577	19.3083	-43.8215	45.6683	53.4251	-17.9013	12.3712	32.6379	-16.2141	11.7613	-0.310007	-15.9865	12.3193	-21.4849	-15.8991	12.0657	78.1605	-69.3773	-51.1871	-47.8064	-71.2161	-49.9475	17.3994	-115.773	29.2853	14.4943	-81.9703	32.0527	15.894	-71.417	34.8561	32.8334	-77.8666	24.4193	-7.05112	-79.4025	22.2594
tfh1033	TwentyFour	-24.6061	45.7118	2.24334	-6.67003	-8.60372	-4.98609	-31.0833	-9.27574	-5.03066	-19.3081	-10.4878	4.03507	-21.2181	-3.36202	17.15	22.9052	35.374	-12.6501	-3.11336	34.173	-12.7048	-40.8557	34.5842	-14.2171	-63.0025	30.9845	-19.3993	48.8193	-24.2081	-63.6146	-79.3845	-28.8604	-88.0565	-16.5142	-74.3067	-14.7993	-22.9074	-39.3113	1.1095	-22.4813	-22.2135	3.40965	4.01275	-31.112	-9.98294	-47.1852	-29.0439	-17.761
tfh1034	TwentyFour	6.9381	26.0272	-28.6909	22.5033	-30.3093	-20.1795	-6.53151	-30.0929	-20.7533	7.10443	-30.7837	-10.9956	6.93827	-21.488	-0.178277	49.4443	5.07898	-40.4428	25.6704	6.22694	-38.6332	-11.1308	5.65499	-41.0156	-32.9671	5.84227	-44.7057	77.0977	-51.5635	-92.1864	-56.826	-51.5805	-99.6472	5.53398	-98.4973	-10.9387	3.5768	-61.8147	-8.47543	7.2356	-47.8646	-13.3343	31.3788	-54.277	-26.3239	-18.6875	-53.4061	-27.2914
tfh1035	TwentyFour	16.5034	46.1353	-6.78743	32.0383	-10.6571	-14.6936	3.95145	-11.2942	-17.749	17.0453	-12.7628	-3.35692	16.8223	-9.18916	6.55739	62.798	28.6101	-23.5431	39.0624	30.2696	-20.3726	-0.593784	28.0574	-25.6484	-28.6624	28.9131	-32.9544	92.5806	0.649053	-93.1133	-35.7692	-20.4375	-93.8028	21.4092	-72.5196	-23.953	17.4329	-40.143	-13.0991	17.1054	-24.6096	-10.7383	45.5739	-31.5998	-23.3883	-6.73308	-34.7246	-29.6577
tfh1036	TwentyFour	4.15414	51.0742	51.2811	22.4618	-2.32135	45.3183	-1.1491	-6.57104	43.4869	9.42624	-7.28839	52.8088	4.12969	-2.07605	65.2533	48.1035	41.693	42.9118	29.0555	40.4933	40.9658	-7.52085	38.2058	33.5053	-33.3336	36.4347	21.4121	81.7372	-10.8444	-15.1167	-40.9952	-16.8969	-36.1104	11.5765	-73.8713	31.8033	7.38926	-38.3267	48.542	10.1448	-20.628	50.393	32.3183	-29.2455	39.09	-8.93201	-29.9771	33.6505
tfh1037	TwentyFour	-1.13405	55.5391	51.6744	11.2553	0.38359	52.1553	-13.241	0.540613	49.8818	-1.71526	2.35556	60.2644	-2.66303	9.24822	68.8098	39.6738	35.8236	37.5234	19.4646	36.9545	37.1277	-21.0121	36.5951	35.1971	-43.8273	34.7921	31.4122	66.6101	-14.0061	-29.8641	-62.6814	-13.9426	-36.1467	-5.17069	-61.4604	47.2833	-2.35305	-29.1255	52.2422	-2.55828	-14.0409	55.7511	22.0288	-25.3681	43.7495	-25.4706	-23.4512	40.9975
tfh1038	TwentyFour	11.4195	-2.68232	-101.489	26.7366	-58.7982	-98.5981	-0.918719	-60.3777	-103.472	14.8987	-60.2973	-93.9867	11.3231	-55.2004	-87.3835	55.3961	-17.826	-110.802	32.0718	-20.1352	-110.332	-10.6281	-19.7661	-113.6	-27.4137	-23.8565	-117.727	86.5735	-66.1131	-179.569	-42.358	-78.6417	-180.138	19.3263	-119.123	-107.164	15.0138	-90.1012	-99.1964	14.4905	-76.8251	-95.5889	37.8473	-81.0386	-106.426	-7.35071	-82.2335	-110.884
tfh1039	TwentyFour	13.9045	25.2629	23.0581	36.7949	-33.5906	17.9572	6.43737	-36.013	16.5038	21.9052	-34.5577	24.0488	21.2749	-30.181	31.8099	61.5106	10.0003	7.95411	37.2376	5.73948	10.643	-2.44075	6.98359	7.94619	-25.049	7.91022	1.44166	87.1373	-25.3224	-59.8242	-37.2885	-44.8233	-61.4297	20.9547	-98.9133	6.63787	20.6416	-66.8841	18.7807	22.0553	-50.3546	21.4601	40.8992	-56.2665	9.50434	3.78255	-59.2657	10.1689
tfh1040	TwentyFour	4.19476	0.487237	78.9751	18.9726	-51.3057	72.565	-3.67662	-55.5734	70.2772	5.34179	-55.3604	78.9062	1.85352	-50.2696	91.5457	45.8885	-11.2833	67.2086	22.5072	-12.1104	65.5948	-12.3461	-13.2117	61.5411	-34.3447	-13.797	57.6107	78.7655	-39.569	-2.07252	-50.7708	-49.5924	-5.85871	7.24272	-107.05	60.5935	6.70501	-78.5558	70.078	5.94956	-65.9888	72.8526	33.7675	-72.1885	59.2373	-15.1046	-73.6464	55.6852
tfh1041	TwentyFour	0.596072	67.051	13.4177	14.9729	4.6005	15.3503	-14.5014	4.90973	19.5665	0.964758	5.15214	27.1084	1.40651	12.6599	39.3407	44.2055	47.1423	-10.3592	20.6483	46.33	-5.22193	-22.8781	45.046	-2.84372	-47.1211	46.1084	-6.05819	59.3141	-8.738	-74.7257	-70.7191	-15.0079	-68.9248	-5.40768	-62.3488	22.2204	-1.89153	-27.6651	28.5538	-1.57136	-15.9578	28.8101	27.9426	-22.2947	6.97904	-30.3614	-21.139	11.8474
tfh1042	TwentyFour	-3.18944	40.8188	-35.5602	14.9099	-15.8621	-37.9372	-9.51884	-17.5382	-36.0012	-0.415403	-17.354	-26.1166	0.060216	-11.9825	-12.3576	40.7589	33.1652	-55.8934	18.5294	32.3978	-58.5976	-20.5701	30.2422	-57.0256	-49.4781	28.2485	-61.6582	73.2127	-23.3028	-132.341	-66.943	-27.1219	-132.438	2.58551	-103.424	-64.0096	1.53099	-61.762	-37.3403	0.622989	-40.0756	-29.677	18.0711	-47.6033	-41.9852	-19.2762	-48.8021	-45.6174
tfh1043	TwentyFour	8.19271	48.2249	15.817	26.6833	-1.10027	18.3379	-4.2239	-1.73639	16.662	11.0038	-0.837068	25.0333	9.72265	8.47368	39.7344	54.9903	39.8376	-1.3337	33.2348	39.5754	1.14268	-14.246	38.677	-1.25495	-36.5694	37.3945	-7.16109	85.862	-1.49679	-69.0974	-50.5916	-10.8517	-79.0615	12.1627	-68.4315	14.6809	10.1409	-34.8315	24.0037	8.81813	-15.7855	23.9128	34.2354	-24.1642	13.4248	-8.0779	-27.5057	10.3054
tfh1044	TwentyFour	4.07187	31.221	6.52153	16.9734	-24.5641	4.04398	-14.9058	-22.9012	2.30292	1.07457	-24.3069	13.7841	1.65662	-16.4144	26.7098	44.1312	19.192	-9.91275	24.9071	18.6911	-10.9033	-21.1903	22.9436	-10.4846	-37.7126	23.3457	-12.3289	74.8182	-20.9942	-87.4136	-61.7798	-21.9673	-85.1924	-1.68264	-92.6578	-6.34824	-1.07411	-58.3831	6.92803	0.540291	-41.172	9.88074	21.8773	-47.911	-3.12719	-18.6253	-47.9925	-3.59205
tfh1045	TwentyFour	12.9582	26.4438	12.8612	28.6918	-25.0384	18.3471	-2.17206	-25.0722	18.5816	14.5788	-26.0826	28.2527	13.1087	-19.8615	39.1163	56.4768	13.2521	-2.07835	31.3657	12.3243	-2.20848	-5.90317	15.2434	-3.26178	-28.99	13.5019	-7.82099	87.8404	-37.6071	-67.1805	-53.3527	-36.4167	-81.6937	13.3957	-91.7893	23.3569	14.7291	-60.7532	28.0234	11.9496	-42.9399	29.608	36.3465	-51.2558	14.9427	-11.9586	-52.2177	11.2971
tfh1046	TwentyFour	12.8365	18.9151	23.4814	30.1337	-34.7176	27.5934	0.797138	-34.8815	28.0871	18.7145	-34.5252	39.8454	18.6995	-26.435	49.5904	57.3031	6.07347	1.93047	29.6327	4.31223	5.84252	-3.52988	6.08172	5.98832	-26.6611	5.16073	7.36406	80.1954	-44.7645	-58.8133	-50.8646	-48.6291	-60.4677	15.4189	-111.163	22.3403	13.6465	-73.2573	34.6673	13.1108	-51.0528	35.2865	38.1053	-65.2008	18.5845	-10.3997	-66.7687	18.8282
tfh1047	TwentyFour	10.662	22.4908	7.39794	25.5604	-36.4157	13.9165	-1.127	-35.9404	18.1868	11.974	-34.4661	28.5801	11.1822	-27.5031	39.4516	51.3819	6.91863	-8.33114	30.2574	8.15975	-8.13189	-12.7619	6.06147	-6.14059	-35.5907	4.30612	-8.94053	81.6318	-56.7892	-49.3898	-62.3937	-57.752	-71.4198	14.1145	-107.556	17.6785	11.6831	-69.4611	21.5928	11.1373	-54.8797	24.6278	35.0856	-63.9205	9.49343	-12.8367	-63.7722	10.9937
tfh1048	TwentyFour	9.88303	31.2365	-7.33048	30.0654	-23.8608	-8.07143	-0.448024	-25.7124	-9.02729	14.5287	-21.8436	3.58231	11.2208	-14.8882	15.9174	54.1707	22.638	-19.3148	30.9521	21.6085	-22.034	-9.86076	20.2322	-21.2464	-33.9428	15.1621	-28.4266	106.128	-38.1735	-84.2949	-68.5496	-51.1961	-100.318	19.9777	-91.1529	-1.00427	17.5582	-53.1498	-4.84329	15.9334	-42.4507	1.58322	44.8374	-47.0524	-14.9885	-10.5261	-54.6479	-17.2781
tfh1049	TwentyFour	-0.643407	33.3519	50.658	15.6463	-21.76	53.4301	-15.0515	-24.2157	48.5552	1.71232	-26.2067	61.8378	2.2483	-18.305	71.0183	40.6861	19.8897	34.4616	17.7977	21.3277	35.2198	-22.1318	19.9822	34.6165	-41.3209	20.2801	35.4401	72.6933	-15.6844	-36.2073	-68.5224	-24.7765	-40.139	-1.73952	-82.818	47.3029	-3.24512	-51.4753	52.0486	-0.0529122	-38.1498	58.7791	26.9502	-45.5081	39.6314	-25.3424	-45.6658	40.7476
tfh1050	TwentyFour	7.88539	58.1039	10.1768	25.229	4.3457	13.2949	-12.0066	3.91749	11.8938	4.47951	0.783784	25.0387	3.77567	11.318	41.7968	54.8719	46.2423	-3.84223	31.8752	47.7812	1.7182	-18.106	46.6804	-2.96346	-41.0012	46.9609	-7.47455	98.4987	-7.90326	-70.7149	-70.5122	-11.8732	-86.8415	5.48944	-69.8884	15.9395	7.22052	-31.4775	20.9215	5.35405	-16.5465	24.7163	29.9095	-25.0204	12.4923	-15.3206	-25.2781	10.9603
tfh1051	TwentyFour	6.66462	57.3272	-38.6025	19.1964	6.96493	-35.2813	-2.60734	6.18423	-36.4078	6.81705	6.88424	-29.05	4.7816	14.4064	-19.5138	51.7658	44.4582	-58.4861	25.045	40.6899	-57.561	-10.4764	43.2204	-52.7337	-34.1654	40.6196	-57.0396	80.7171	-6.49377	-116.049	-59.2508	-13.2138	-111.075	8.43419	-53.4894	-26.9115	8.85678	-23.5844	-29.6229	8.14593	-11.5224	-27.2374	28.2961	-19.6698	-36.784	-10.0166	-21.2484	-38.5399
tfh1052	TwentyFour	-8.94209	38.6384	38.1988	7.62621	-17.307	29.6941	-20.4726	-15.6569	33.2924	-6.18857	-18.4323	40.6247	-5.77628	-11.7644	52.7847	35.5883	32.6359	8.77475	8.83628	26.3399	13.6589	-29.9681	29.3412	16.9366	-51.8849	28.7728	15.0103	66.2218	10.2511	-40.6873	-86.1997	0.9896	-45.3759	-6.54599	-81.9709	19.405	-5.94517	-50.1868	27.7667	-4.8656	-34.0766	37.1029	16.105	-40.1201	16.0019	-28.403	-42.1361	19.6346
tfh1053	TwentyFour	14.5434	67.949	-75.7395	34.7233	15.8003	-64.6993	-0.306791	13.9489	-66.0869	17.5837	14.1736	-53.3957	17.9398	23.8097	-45.7522	57.7701	53.2591	-93.3845	34.6917	53.9347	-91.0521	-3.70186	54.7378	-91.7461	-25.7349	50.8023	-94.9019	93.0745	-7.17726	-143.812	-49.9823	-11.2596	-152.384	20.8531	-51.0369	-62.6656	19.1808	-14.994	-55.8265	18.2387	0.095595	-52.6536	37.953	-6.07359	-64.8413	-4.24323	-8.78076	-70.5127
tfh1054	TwentyFour	-5.04785	61.8237	33.3763	10.3826	1.89906	18.2295	-14.5899	0.991949	18.1837	-1.49011	-1.07182	27.2667	-4.76786	3.44533	42.0661	41.9682	53.3867	5.50774	16.4683	48.9517	6.48521	-20.2584	48.9675	4.98271	-46.885	50.5895	0.580259	65.5355	13.877	-68.4022	-63.8052	13.757	-67.4109	0.77778	-63.5682	0.537735	-1.66152	-30.8152	12.9448	-1.72167	-20.0499	16.9242	22.3866	-20.0008	3.22363	-20.5811	-21.7519	0.776649
tfh1055	TwentyFour	1.41246	41.4012	60.0967	14.9626	-9.29213	55.6011	-10.9506	-10.5864	53.8942	3.23358	-10.003	63.8496	0.92866	-5.38662	76.3147	45.0203	33.4314	44.821	22.9808	33.4701	41.2439	-20.7512	32.6848	38.5774	-39.68	31.8809	34.5119	79.6889	-14.9488	-21.6834	-54.0543	-24.4063	-35.2476	10.7855	-70.9385	50.4923	3.76527	-40.8117	57.2239	4.15867	-24.6039	61.4646	22.2346	-33.7573	49.7378	-14.7155	-35.8231	45.3079
tfh1056	TwentyFour	-13.876	33.6844	51.0814	3.21571	-18.4078	39.7161	-26.6457	-19.5608	39.0257	-13.1	-24.7086	49.5915	-13.289	-16.3725	65.3373	28.4413	25.2232	30.3087	5.09664	22.0488	26.9906	-32.3742	20.4254	25.8301	-56.0117	20.1987	25.7444	60.1857	-21.1835	-41.5011	-75.5663	-26.248	-48.5438	-11.179	-86.5501	40.0184	-11.6496	-51.492	46.4298	-11.2979	-38.3252	42.5732	17.9939	-42.9015	29.2739	-39.1291	-44.9984	26.1015
tfh1057	TwentyFour	-0.247792	60.0286	49.4526	22.0294	7.60577	48.7594	-13.3582	7.45779	48.708	3.96102	6.07314	60.2518	4.1624	17.5253	73.5165	45.6194	45.1399	31.8418	14.2812	45.4018	41.4089	-12.7367	45.9874	39.6965	-40.2404	44.6845	33.538	70.9567	-2.16177	-34.177	-66.6458	-10.7276	-40.5957	4.7099	-56.7202	52.8342	3.97201	-25.9202	57.6317	2.79651	-9.91813	61.4934	24.0277	-19.6599	46.713	-21.5173	-21.011	44.4468
tfh1058	TwentyFour	3.03275	35.4981	33.8163	22.0261	-19.7115	25.3046	-4.87042	-20.7931	24.092	8.93057	-21.5586	32.2982	7.59464	-18.9581	44.405	44.1729	28.4434	13.8649	20.6716	26.0342	13.4641	-10.4535	25.1057	12.537	-39.0076	23.2876	7.22996	76.642	-9.70242	-63.1707	-62.3298	-9.07852	-65.0586	9.27432	-88.8014	12.7241	9.55274	-55.9074	21.7522	7.96657	-38.8552	28.0652	34.5735	-44.6937	10.5422	-13.8939	-43.2036	8.86075
tfh1059	TwentyFour	-12.4189	30.0881	18.3777	1.54478	-27.7396	24.1089	-23.4291	-27.428	20.1283	-12.7087	-29.7528	32.2119	-12.8669	-18.5229	44.9752	28.4854	12.7608	5.09934	8.36586	12.5115	3.05233	-29.4671	12.463	-3.14006	-50.1544	12.2182	-7.18253	64.1064	-39.9762	-55.6915	-68.395	-40.0376	-74.6849	-14.9518	-85.16	22.5226	-13.7179	-57.976	26.7305	-13.2969	-45.3856	26.0164	15.2062	-50.4283	12.533	-37.0231	-51.0845	6.04057
tfh1060	TwentyFour	8.04709	57.6396	18.1424	24.7091	1.67994	23.1769	-3.44652	0.0879122	20.184	11.3055	0.295486	35.0793	8.52912	10.0205	47.1438	53.7976	47.9808	4.46011	29.4889	45.7169	4.44577	-12.8757	41.9545	2.33146	-33.0802	41.2995	2.78903	82.785	-8.22553	-57.8617	-53.5591	-22.5735	-61.0569	13.6166	-69.2105	24.0943	13.4457	-39.0922	27.0263	11.6512	-15.4024	30.2191	30.6546	-26.6628	18.8814	-8.02933	-28.5518	14.3681
tfh1061	TwentyFour	5.43556	63.54	45.059	18.2148	3.69114	41.4204	-6.11995	2.08799	39.0506	5.55751	4.3708	48.3243	5.02515	11.6473	61.9247	50.6469	51.8456	24.3942	24.4653	49.6641	24.1173	-18.3784	50.7642	21.5973	-36.9609	50.5715	21.7353	77.9816	-0.480651	-58.5478	-61.3672	3.65252	-66.4158	1.72304	-74.7427	29.9185	3.11905	-33.1223	44.5163	5.40062	-14.5559	46.2505	25.1256	-27.3052	31.3941	-21.0788	-26.2249	28.7167
tfh1062	TwentyFour	-3.05066	36.5719	-27.0482	14.59	-21.0667	-35.8838	-17.4445	-19.9399	-36.3414	0.462237	-22.0875	-25.3255	0.0600608	-17.1267	-15.4669	42.4052	20.249	-38.7646	15.8532	20.6432	-38.5654	-24.5783	21.0274	-39.1418	-46.7731	19.5488	-42.4018	59.1086	-49.8304	-90.7194	-67.7522	-40.5592	-102.889	2.34422	-91.5918	-58.0518	-2.2094	-61.0359	-37.3687	-1.75987	-42.3338	-28.5769	22.43	-49.3874	-43.8819	-24.655	-50.4729	-46.0137
tfh1063	TwentyFour	8.05837	44.4289	-12.4349	25.6082	-11.6913	-8.17766	-4.16134	-12.1726	-10.9888	11.0919	-10.9592	3.2286	10.3096	-3.57774	14.2458	52.1948	28.0583	-26.9686	29.024	27.9914	-28.1897	-10.166	30.277	-29.2727	-35.0937	27.1387	-36.8982	89.1577	-19.963	-93.3339	-58.2144	-25.0154	-108.35	12.145	-78.334	4.65144	11.0307	-39.5369	2.07835	11.4558	-30.9832	0.306287	34.7907	-39.2807	-8.98911	-13.445	-41.2014	-12.9853
tfh1064	TwentyFour	-5.19854	29.2417	4.15253	11.5577	-27.039	-2.1971	-20.7196	-27.6795	-3.16952	-5.00223	-31.0957	9.74511	-6.2446	-25.3558	22.907	34.3456	19.3955	-14.017	13.8264	18.211	-16.8863	-25.3565	18.5083	-16.6152	-46.3376	18.5548	-19.0749	64.2708	-25.7106	-94.3073	-70.734	-25.4717	-95.873	-5.29496	-96.1567	-18.7439	-4.6627	-63.1126	-2.02676	-5.35376	-43.0536	3.4201	19.7811	-48.9742	-14.5049	-31	-49.2706	-17.0832
tfh1065	TwentyFour	-9.69877	20.347	36.5282	5.94656	-30.3079	42.8141	-22.3003	-31.6374	41.5044	-7.76746	-29.328	52.6752	-8.35432	-22.2598	62.0097	34.9147	8.78688	21.3408	11.1831	7.38362	23.2224	-25.3417	5.89997	19.1629	-49.2207	4.23746	14.9544	75.6434	-35.5412	-48.0336	-70.6878	-42.6057	-63.5045	-2.3987	-95.8524	45.0712	-6.81336	-62.4146	49.262	-6.716	-47.8092	51.1679	21.8039	-53.2969	32.4542	-32.5488	-56.276	25.5108
tfh1066	TwentyFour	-1.91333	34.8241	13.923	20.2358	-20.8098	15.9447	-13.6613	-23.6211	13.0898	3.81532	-21.8288	23.0267	0.589603	-10.6915	34.9311	44.352	31.3083	-3.66673	22.6411	24.5569	-4.75962	-22.2348	19.8262	-8.14411	-45.4846	18.455	-11.7714	77.0084	-50.4563	-50.31	-52.5327	-57.8377	-77.7484	14.6727	-99.8854	12.3057	4.64974	-60.8187	26.6125	1.99722	-40.0891	28.5721	31.6989	-48.4544	12.1988	-18.8173	-55.128	4.98769
tfh1067	TwentyFour	1.6613	61.6609	6.37612	17.5508	5.16082	0.887966	-9.52809	3.53118	-1.53732	2.69048	2.02791	9.66129	0.633721	8.54937	25.7685	45.9824	52.4033	-8.13637	24.9225	51.6367	-10.3972	-13.7742	52.2759	-11.2235	-37.4759	49.6215	-16.5832	72.8242	1.57126	-79.0639	-54.865	-8.96672	-75.1815	7.35068	-63.272	-4.61252	3.76409	-32.0282	3.0566	3.37072	-17.2086	7.11679	26.8896	-21.5302	-8.60283	-16.1988	-23.6376	-9.96446
tfh1068	TwentyFour	-3.55803	37.3307	31.6314	14.123	-21.6193	27.3404	-14.0765	-21.8042	26.6393	-0.720758	-24.6571	34.2602	-1.74926	-18.2676	48.6981	36.111	20.4849	15.2862	14.9264	19.8334	13.2834	-19.7452	18.6412	11.2425	-42.6354	16.7006	8.72352	60.407	-32.8458	-9.72463	-65.6802	-18.8103	-34.4319	0.412687	-104.673	26.4086	-2.57446	-58.6075	30.9622	-0.532064	-38.9026	30.9402	17.9056	-47.8887	21.0252	-24.9934	-48.6165	15.0671
tfh1069	TwentyFour	15.9353	48.4509	36.7266	30.9562	-1.95441	45.4773	7.3562	-3.22714	45.3247	19.1835	-2.90871	55.9194	17.3872	7.31725	66.8982	57.6307	36.7415	18.2167	35.1989	36.4509	20.9323	-1.02311	34.3131	19.3969	-22.817	34.7412	19.8338	86.1026	-14.1026	-37.0376	-42.0395	-19.6691	-38.093	20.7587	-78.5578	36.7654	18.4368	-40.2165	51.8122	18.7363	-26.6599	51.5252	44.3295	-29.7584	36.0784	-2.89999	-31.8642	35.7389
tfh1070	TwentyFour	-9.56071	10.7949	19.5242	10.6432	-42.8741	26.86	-21.0267	-44.2493	27.3769	-5.1336	-43.5625	32.7558	-6.66255	-35.8613	39.991	33.007	-2.5247	6.64522	9.78893	-3.52297	7.62462	-29.4183	-5.44225	7.34874	-54.0901	-7.90279	3.48837	72.8361	-58.3305	-63.6371	-82.763	-69.4794	-61.7618	2.43564	-109.943	32.7811	-2.15559	-78.0065	34.6042	-4.0097	-58.0178	33.7539	23.6781	-67.4373	17.7143	-35.8571	-74.0041	16.5764
tfh1071	TwentyFour	-5.30405	56.3266	0.201122	9.38243	2.32962	9.84972	-15.7893	0.677715	8.2191	-3.46679	4.58207	21.7715	-4.39093	10.0189	29.3197	40.0975	43.4589	-14.2381	15.4421	41.549	-16.9357	-25.3173	40.7757	-19.7437	-46.4655	36.9691	-22.7546	71.1177	-18.7157	-79.5331	-65.9252	-24.5866	-92.1176	-0.298755	-77.1453	-6.30769	-2.80765	-34.5417	17.404	-3.01439	-14.4199	18.2129	21.6947	-28.724	3.88421	-25.5247	-28.4513	1.49295
tfh1072	TwentyFour	-7.66132	29.0736	48.575	2.74768	-26.2438	50.3644	-22.2017	-25.9281	51.2786	-10.8522	-26.0111	64.5237	-11.1318	-18.4909	74.8855	35.3829	13.2129	31.9746	13.078	14.7085	31.7985	-26.5063	17.5941	30.6391	-50.1666	16.4617	28.6935	60.7977	-24.1682	-20.1908	-73.552	-26.3037	-38.42	-11.6022	-85.048	34.3641	-12.5396	-58.262	50.2465	-12.8934	-43.2835	55.4416	13.7	-49.7153	36.5919	-36.0051	-48.1309	35.0916
tfh1073	TwentyFour	0.168533	71.4004	-6.28753	14.9207	8.74459	-10.8639	-10.622	8.62568	-13.4574	2.10058	7.81219	-2.57225	1.28246	13.7756	12.2854	42.4389	55.3226	-24.2104	20.9609	55.9495	-25.5781	-16.5438	55.4634	-27.9751	-40.6633	55.6337	-28.759	78.532	12.2713	-102.184	-70.0065	6.43217	-102.694	1.02328	-63.4271	-20.665	0.118799	-24.2313	-8.20133	2.90879	-7.45214	-2.60124	22.9517	-16.7365	-18.6703	-22.5563	-16.3902	-20.7779
tfh1074	TwentyFour	3.32486	22.8461	48.1095	20.6507	-33.5573	38.3288	-7.58788	-35.8806	38.2499	8.08649	-38.92	52.8565	6.97279	-27.902	67.2916	47.5955	18.1694	30.1522	24.3576	15.1662	29.624	-14.2098	11.4823	26.366	-33.3028	12.0086	23.0057	80.5865	-11.3632	-37.4498	-52.9273	-23.7578	-51.0588	11.5584	-92.4335	18.9777	8.44514	-60.7978	34.4543	7.33631	-51.4243	40.9641	31.0821	-50.4058	26.9237	-13.5018	-55.2726	22.1065
tfh1075	TwentyFour	6.47375	45.6098	48.9169	29.2505	-17.2581	52.6426	3.55002	-19.8344	50.8828	14.0815	-20.1542	63.1618	10.2998	-12.4154	79.6639	54.6552	32.9246	37.4524	31.417	30.0424	35.6633	-7.89346	26.6471	28.533	-30.4446	24.0889	23.8728	90.6729	-16.4918	-30.7833	-38.3585	-30.8092	-48.8753	27.5694	-94.0579	36.6136	18.2172	-53.8261	49.146	15.0802	-40.6877	52.8615	41.8409	-41.1207	38.178	-3.33663	-45.9824	31.4674
tfh1076	TwentyFour	22.3755	60.7039	-9.70715	37.687	1.43924	-5.07917	6.53269	-0.638722	-10.0596	23.6091	1.23082	5.07388	20.999	12.0108	16.9278	64.5474	43.3221	-26.7769	40.6598	43.1664	-26.9282	5.18573	43.1632	-29.2666	-21.5926	44.1559	-35.1178	101.961	-10.6023	-91.7357	-48.5523	-19.4359	-105.638	19.3028	-68.929	0.694136	20.4264	-28.8713	1.01791	21.6269	-17.1311	2.18564	46.2554	-25.6225	-12.377	-2.15863	-24.9197	-13.053
tfh1077	TwentyFour	9.00897	81.4838	-25.8114	28.295	20.9998	-24.8106	-1.95178	21.2588	-26.8251	13.2901	21.6572	-16.316	10.837	27.3289	-2.98186	57.8987	67.6192	-42.4084	37.3886	69.9036	-38.2811	-9.73662	67.1867	-43.5566	-32.6459	64.3471	-48.7743	90.451	24.8271	-115.185	-48.5306	12.9045	-127.223	16.6995	-45.9712	-33.2799	16.2843	-13.3214	-24.6174	13.4666	5.27792	-18.678	33.9655	-1.49453	-29.5209	-6.14478	-4.00164	-37.0478
tfh1078	TwentyFour	-3.77575	22.3573	-37.292	12.5651	-39.5068	-40.5484	-15.9844	-41.12	-41.6456	-1.95193	-42.3159	-28.4353	-4.02792	-37.3186	-16.9436	39.6409	14.2186	-55.5833	14.922	8.25662	-58.5985	-18.145	8.84843	-58.907	-42.8251	6.28865	-64.868	76.3717	-25.9046	-129.247	-66.6864	-41.2813	-141.247	0.785328	-106.371	-48.3139	-3.11908	-75.7676	-43.4209	-3.34474	-59.9851	-39.0509	24.3708	-65.1632	-55.1541	-23.4852	-67.4768	-58.4658
tfh1079	TwentyFour	-8.55593	38.894	17.0781	6.33876	-16.5912	21.7044	-19.8069	-17.9607	21.6672	-5.21322	-17.3528	28.783	-6.84782	-7.23693	42.9403	35.291	22.7708	-1.15418	13.2903	24.6504	-1.32297	-27.5925	24.837	-0.594882	-52.8115	23.8332	-3.37131	64.4305	-27.2971	-70.7809	-74.8341	-29.1399	-68.3701	-7.32174	-88.9968	8.79617	-5.81927	-53.2043	27.7058	-7.81683	-35.8536	30.9015	16.3858	-45.971	15.1974	-29.0382	-48.6375	12.4933
tfh1080	TwentyFour	3.68657	57.6348	6.63065	17.8129	-1.93856	8.25962	-6.5637	-4.33699	7.21315	5.6572	-1.48206	17.3129	4.02065	6.98346	28.357	44.5977	45.7203	-9.41805	23.0969	45.5659	-10.4086	-15.3716	42.9298	-10.2657	-36.1998	39.8629	-12.2846	83.4377	-8.65248	-78.7536	-64.8716	-13.4433	-79.0396	7.66271	-67.7859	8.41616	5.13183	-39.6487	15.1107	6.19662	-25.7381	15.0595	28.2064	-29.4506	2.97873	-15.2971	-32.9764	-0.886598
thrf1001	Thirty	12.2631	33.149	13.4989	26.5893	-16.2519	16.8873	-1.18764	-17.9088	16.3016	14.0762	-18.2039	29.2773	14.0697	-13.0454	39.7172	51.9162	20.5522	1.52876	30.8631	20.9358	1.32489	-5.78744	21.2006	0.301272	-27.7699	21.1364	-3.279	72.5177	-31.5245	-54.5169	-45.8279	-30.8653	-62.9818	12.8406	-75.3254	17.6176	13.308	-47.3074	20.8355	14.0922	-32.5832	25.9587	38.107	-39.83	6.20679	-11.1908	-42.1497	7.66145
thrf1002	Thirty	14.9785	44.1207	38.3105	26.6287	-9.47953	40.4142	2.13683	-8.7233	41.0221	13.8141	-8.35541	49.5377	12.8749	-2.12714	63.4318	58.0726	33.002	20.3904	34.1935	32.1632	22.6399	-6.43991	32.6084	23.5649	-29.7809	33.1315	20	78.1018	-26.2512	-36.2872	-47.7125	-24.7714	-50.2521	15.1907	-74.349	30.707	14.4105	-41.9429	41.2943	15.0198	-24.879	44.5533	34.4169	-33.6611	28.8799	-8.9425	-32.7545	27.775
thrf1003	Thirty	1.46523	42.8422	4.78145	15.4244	-8.25177	5.60042	-7.89969	-7.74705	6.04223	4.80103	-7.05714	14.6232	4.20745	0.641141	26.2978	40.7991	32.3357	-10.856	18.4612	31.9241	-11.4044	-14.3376	31.5329	-13.2068	-38.7782	29.3119	-18.0728	68.9277	-33.4116	-66.6796	-58.4924	-36.8988	-76.48	2.98499	-76.3365	2.16568	2.82908	-40.5339	8.01701	2.29843	-23.0405	11.4139	27.4492	-32.8728	-4.80728	-18.3877	-35.8393	-6.51334
thrf1004	Thirty	2.92633	48.54	-11.7992	15.3953	-11.9716	-12.8705	-7.48629	-12.2327	-12.2552	4.52468	-10.8489	-4.88399	3.0519	-3.89067	10.8272	42.4698	35.2691	-26.269	22.1609	34.428	-26.5438	-13.9552	33.1714	-25.6353	-35.7507	32.2318	-27.7806	69.8506	-5.33804	-95.2346	-55.997	-11.4623	-99.3752	5.5454	-77.7097	-24.2265	2.8058	-47.3795	-12.4889	2.7535	-30.0954	-5.7642	28.0804	-35.8579	-24.2766	-17.5948	-38.2252	-24.1666
thrf1005	Thirty	18.4653	36.9236	31.3727	32.8293	-11.7383	29.9212	2.52386	-11.7515	29.5582	18.1895	-13.9635	40.4828	17.3699	-8.59134	52.1117	58.4448	26.8414	13.2106	37.2822	27.1307	14.7538	-2.33698	25.106	13.5293	-24.651	26.0069	13.3476	84.5728	-21.2815	-46.7746	-42.8446	-17.8409	-50.8896	16.5799	-77.8637	29.5269	18.0592	-44.8187	39.1664	18.5597	-26.1716	40.0556	36.9465	-34.478	29.4492	-6.03175	-35.1644	24.3413
thrf1006	Thirty	-2.27874	25.2278	-3.8638	16.5383	-26.2627	3.83141	-13.6657	-28.6889	-0.943536	3.78229	-27.4902	11.7681	-1.04352	-21.6019	21.6996	39.3599	10.7941	-11.7556	18.914	9.18612	-15.3916	-18.441	6.22597	-18.1087	-35.3611	2.95902	-21.9946	77.9638	-52.0843	-64.7416	-49.7088	-59.1893	-84.1304	7.06268	-90.4694	8.34686	3.6779	-57.9396	12.4708	2.52758	-43.3067	11.6764	30.0819	-50.7782	1.63417	-23.3709	-56.1841	-6.26402
thrf1007	Thirty	18.9403	24.5286	42.9762	28.8415	-25.3236	48.474	6.44681	-25.2363	43.5573	18.3971	-25.8235	56.271	18.918	-17.3043	66.2033	57.6764	10.3374	32.6141	39.6304	11.9763	32.6892	-1.5539	13.6593	30.8608	-21.3604	12.6941	28.6623	75.4323	-42.2552	-31.2468	-37.0588	-49.5848	-30.5374	15.7596	-89.9761	42.4841	15.1864	-57.8028	49.3518	16.6663	-43.7348	50.0081	40.5667	-50.3787	33.1656	-6.54263	-48.1851	31.6451
thrf1008	Thirty	-6.66622	20.6744	-6.64476	11.7556	-33.6874	4.10886	-18.8513	-35.0694	-2.9145	-3.5156	-35.6131	7.6337	-5.09241	-31.0755	21.5957	32.5346	9.19765	-13.4008	12.4908	4.94682	-17.3484	-22.4276	3.47434	-19.6132	-46.7741	2.85227	-21.676	70.2572	-42.2777	-73.6482	-64.362	-54.2841	-89.4926	1.28406	-96.0223	-8.29902	-1.7872	-64.4579	3.68512	-4.30476	-49.308	7.38956	17.8298	-55.9034	-2.94026	-24.2602	-58.5271	-9.86755
thrf1009	Thirty	0.251847	46.1632	3.39318	12.0972	-11.2052	11.1977	-11.5695	-9.62238	11.955	0.727529	-7.60978	22.616	-0.622585	-1.04199	32.4019	39.4094	30.2428	-6.47971	17.5802	28.8179	-8.67173	-20.3259	29.4531	-6.67663	-39.9431	28.6433	-9.54121	64.9071	-29.9368	-72.1912	-59.8875	-29.5855	-75.8839	0.465697	-79.9683	17.5783	0.105284	-40.8497	22.1292	0.540792	-27.8085	22.0039	23.8399	-37.6331	6.83382	-25.0312	-37.7501	5.15361
thrf1010	Thirty	-7.03429	44.3871	-5.1327	5.16001	-7.09701	-0.375694	-18.3989	-8.12066	-3.27352	-5.0801	-7.08882	5.93164	-6.36355	0.250035	17.0413	30.1221	28.0686	-15.3639	11.0005	26.8568	-16.8586	-24.5417	28.0683	-18.7935	-47.1474	28.3574	-21.7335	63.3948	-22.7807	-73.8826	-65.9405	-26.0771	-80.4112	-2.50032	-79.4559	-1.37447	-6.68915	-41.357	5.95097	-7.17843	-21.0092	6.47113	15.6017	-33.9353	-5.97514	-27.8242	-37.448	-8.5051
thrf1011	Thirty	-3.02261	31.3246	11.9011	10.643	-24.153	12.7004	-15.1484	-23.9354	12.3178	-1.53273	-25.1383	23.7149	-1.0099	-20.5932	33.2154	38.5351	12.1686	-6.21678	14.5552	12.1712	-3.58623	-21.4495	13.0775	-3.29229	-44.8285	12.4348	-8.81421	66.5968	-24.6442	-66.2306	-66.4363	-39.8855	-77.8017	-2.50557	-91.9364	16.7024	-1.81607	-56.3451	19.1125	-1.75085	-39.2405	20.4358	19.0026	-49.2857	7.46532	-24.765	-51.4414	8.96667
thrf1012	Thirty	-4.75771	56.2251	-50.4375	9.01342	5.6969	-43.2832	-14.9463	4.40324	-44.3747	-3.90985	5.46089	-35.1374	-4.02769	10.2406	-25.8528	39.2711	42.2525	-66.9811	11.8115	41.9099	-64.0791	-23.8968	42.4076	-65.7483	-49.2643	42.9743	-65.0983	62.1982	1.7367	-126.284	-66.9098	-12.3114	-121.736	2.13713	-62.9776	-42.5872	-1.95308	-29.2954	-36.9457	-3.741	-9.66643	-36.992	17.4789	-20.4742	-47.6629	-22.6911	-22.9429	-46.8278
thrf1013	Thirty	29.2077	39.4751	68.6544	43.5439	-11.8343	61.6613	18.6718	-11.9714	61.8342	30.8072	-14.0209	68.0739	30.5706	-10.0027	81.7103	71.0152	26.3593	51.8354	46.6272	25.92	53.3728	10.8326	25.521	54.4158	-14.39	24.6852	51.3404	93.1967	-4.25674	-12.991	-26.1952	-21.1929	-18.4003	32.5587	-74.4208	49.6769	32.17	-43.1321	60.8279	32.1225	-28.571	64.8263	54.9795	-33.4972	49.141	11.4859	-35.3949	53.7267
thrf1014	Thirty	7.07768	61.2843	4.42155	21.2832	8.69234	1.50887	-1.44439	8.19365	2.89115	8.22414	5.93016	11.7569	9.0918	10.4603	22.4729	45.2586	53.0559	-9.4086	23.7933	52.7398	-9.24208	-11.1339	53.7216	-10.6159	-31.7348	52.2238	-11.0461	73.8652	8.25507	-84.3188	-52.0791	7.49836	-89.9107	5.49047	-60.614	-13.6399	7.00551	-24.5068	3.67315	7.5466	-5.09762	9.68753	30.8885	-12.7014	-8.04638	-12.0195	-14.2701	-8.13127
thrf1015	Thirty	5.4965	44.1636	65.1955	18.8383	-12.0414	72.635	-6.55815	-12.0811	71.5593	7.82364	-10.9199	80.3705	6.99471	-4.47951	92.2755	48.2921	29.9591	48.669	23.0203	28.411	52.6651	-12.9536	30.7432	52.8916	-42.2765	28.2109	43.5244	77.6843	-28.0732	-13.3646	-69.5858	-28.1592	-18.9627	2.37996	-76.2461	74.3244	4.74834	-39.3885	78.0578	5.5652	-27.6882	79.8409	25.7384	-37.234	67.4921	-21.8468	-39.191	61.9647
thrf1016	Thirty	19.1027	52.4571	43.0558	33.6219	-8.11784	45.6418	7.99978	-9.26048	42.5147	21.4474	-8.81306	51.4437	18.095	-3.71844	60.9664	63.0717	37.3277	25.4361	40.2888	36.1138	25.604	3.23942	37.6149	25.8519	-20.8402	36.9734	19.7201	90.9266	-11.9608	-35.0507	-36.8903	-25.3341	-32.5446	23.3062	-73.0069	44.0428	20.9511	-37.5099	50.7078	21.9759	-26.3531	49.0053	46.5865	-32.0274	40.6004	-2.39845	-33.6345	33.877
thrf1017	Thirty	2.34192	58.4515	34.3934	17.8351	-2.28821	22.1345	-5.33401	-3.58001	26.224	5.9402	-3.56415	33.6703	5.62212	0.857359	45.384	45.1698	46.1084	15.3216	23.7895	43.5227	15.134	-20.3516	40.7795	16.7487	-45.626	42.0175	13.4928	68.4144	8.57265	-60.5724	-59.9163	-9.1578	-58.9766	5.44987	-62.5339	14.6933	5.50972	-33.673	24.038	6.138	-18.2633	28.4542	29.2573	-22.2155	10.929	-19.9455	-24.5824	12.05
thrf1018	Thirty	11.3176	66.9311	13.0464	21.7335	9.13019	21.2885	-2.18277	10.1691	21.3852	8.44256	9.95702	29.4082	7.03724	17.5916	40.993	50.2394	52.993	-3.4056	33.0002	53.5085	-3.63034	-8.71084	53.9419	-0.976432	-30.326	52.9871	-4.53302	71.2713	-7.27708	-59.461	-44.5129	-12.2916	-73.656	6.95415	-52.6842	19.2669	10.3667	-19.2483	27.3652	8.13832	-2.81992	29.3893	31.2932	-13.8569	12.2301	-14.171	-9.9933	15.6499
thrf1019	Thirty	-10.7804	10.419	-17.0678	6.0329	-48.4505	-23.0097	-21.1478	-48.431	-22.83	-7.26514	-48.6593	-20.4189	-9.34142	-40.6943	-9.39462	32.6377	-1.54955	-32.8425	13.0662	-5.94492	-31.1715	-29.9658	-2.33767	-28.9395	-52.6194	-1.09143	-37.1555	58.761	-46.2351	-104.591	-72.0489	-56.0909	-112.39	-9.12214	-106.604	-40.516	-8.62552	-80.96	-25.2819	-8.71744	-66.6376	-18.3083	13.5544	-71.5387	-35.7775	-33.2413	-71.7723	-37.3619
thrf1020	Thirty	11.6623	55.4579	-2.40418	20.9173	2.53605	-3.54366	0.20355	4.08091	-0.888191	10.5044	2.65712	6.13771	10.7061	11.8323	18.1798	51.2746	44.4704	-17.1166	27.9379	44.2574	-16.2096	-8.09962	43.6101	-16.5995	-35.2712	44.5311	-23.6621	72.96	-11.6123	-81.967	-58.3403	-4.62568	-89.8661	8.23022	-60.0468	-8.45974	8.9995	-27.3725	-3.60009	7.78592	-13.481	2.86644	33.1707	-21.2325	-17.8365	-16.0519	-20.0601	-14.8049
thrf1021	Thirty	12.0732	48.7362	57.2466	28.2774	-7.84975	59.4051	1.39732	-9.12638	60.8489	14.2651	-7.8302	69.4995	12.9069	0.29949	79.1757	54.4127	34.662	42.3553	32.6452	33.5203	44.1831	-3.93202	30.9679	41.3514	-27.5455	29.0967	38.5264	83.3254	-24.1685	-16.8417	-46.4833	-25.4538	-26.9888	16.1122	-68.435	67.0524	13.4938	-40.7643	69.3212	14.4168	-21.1735	69.3107	35.1422	-32.1729	56.8128	-7.90755	-34.2489	55.2482
thrf1022	Thirty	-4.48159	32.6611	5.12335	7.55767	-28.4896	3.32536	-17.6109	-26.8058	0.438059	-4.79631	-28.0158	11.7666	-6.52505	-21.5103	22.613	38.9291	16.7328	-2.73484	16.5959	16.77	-5.29831	-19.7785	18.6881	-13.2877	-42.8757	17.7592	-21.958	76.9215	-34.6054	-72.5007	-53.6234	-34.5904	-96.2292	-4.39569	-89.8264	-4.68581	-5.0551	-62.1653	3.23729	-7.37922	-49.0684	7.41334	16.2422	-55.8198	-3.65755	-24.2471	-55.7948	-10.9821
thrf1023	Thirty	25.9162	17.0786	15.531	42.3416	-36.4062	11.257	14.3869	-37.1209	10.7497	28.7648	-38.1961	21.5769	25.7784	-31.1344	34.3064	71.0757	2.06181	-4.81157	45.3978	2.15328	-1.84336	9.5947	3.87194	-3.04312	-19.0535	3.64648	-9.35672	95.2848	-45.5587	-66.9414	-35.7005	-45.8478	-73.7377	26.6236	-95.39	12.1781	27.4655	-62.9636	17.0314	26.6711	-49.4467	20.0139	48.5279	-56.7501	7.54173	6.13612	-56.622	6.42279
thrf1024	Thirty	27.2503	50.4621	18.9714	36.9209	-5.98432	20.8508	15.3917	-5.2561	17.1292	26.9839	-7.94873	25.4579	26.3254	-1.75252	37.3864	68.4413	35.5394	6.7718	46.7717	34.8604	3.12192	9.65985	35.2111	-0.601652	-15.9814	32.8493	-7.96974	105.869	4.40332	-52.2739	-28.3726	-15.39	-78.4447	26.3916	-66.2264	1.28653	25.857	-41.0748	16.4437	26.8064	-20.7106	23.0022	48.6356	-29.988	9.3152	8.51648	-30.75	5.33765
thrf1025	Thirty	-9.53184	47.2044	34.1515	1.79166	-7.71883	45.3545	-22.5995	-6.95454	42.1921	-8.03071	-8.62951	49.786	-10.674	1.13387	64.2762	35.4572	27.7012	17.2818	9.53994	30.1875	20.9032	-28.7568	30.5401	17.5353	-52.8958	27.379	10.5894	64.5588	-20.1168	-17.7965	-69.1114	-30.6609	-43.8117	-11.0979	-70.7246	47.1513	-12.2585	-37.9634	49.3234	-11.8688	-21.5343	49.388	15.987	-32.5543	35.6716	-35.0101	-34.4038	31.254
thrf1026	Thirty	40.8093	29.6279	35.8684	56.015	-25.806	44.8495	28.3754	-28.998	39.6204	41.5962	-26.3238	50.5432	38.4105	-15.4909	65.2335	82.6551	18.1337	22.3859	60.8249	16.1844	20.4113	24.6901	13.1824	22.5939	-2.5097	10.6581	16.6966	106.771	-36.2428	-38.7378	-20.7426	-43.8382	-39.5066	42.6212	-95.3483	37.2369	41.125	-60.5795	44.9055	41.1456	-44.049	49.0925	64.1988	-52.5384	34.8301	18.4207	-55.0774	31.5753
thrf1027	Thirty	12.4249	31.8059	25.7081	25.0398	-30.7543	13.778	2.29792	-30.4038	13.8503	14.1309	-28.1626	22.972	15.9128	-21.2805	36.2893	55.8807	14.6059	2.79504	31.8793	12.7077	4.84165	-6.0007	14.8148	5.45732	-29.2281	14.5461	0.933665	78.8538	-25.3103	-65.651	-49.9813	-32.5837	-66.1724	11.5477	-88.5505	-1.38567	14.0246	-60.0225	10.148	15.0582	-47.7993	16.8753	33.9933	-53.4351	2.25831	-4.37265	-54.2381	1.87961
thrf1028	Thirty	19.2791	19.5564	69.1187	35.1068	-34.9931	70.164	8.45069	-35.901	62.4831	19.1469	-37.7707	73.7077	16.4156	-31.1899	87.3563	65.7898	8.69941	53.8674	40.5613	6.97699	53.4252	7.02031	9.0065	51.0742	-21.1333	7.20956	38.3328	104.06	-29.4313	-10.0047	-36.1999	-37.4138	-27.0704	19.2592	-94.5249	52.9655	19.2799	-63.9323	64.3484	18.7382	-50.0368	70.0376	47.1242	-56.0501	56.0372	-3.74604	-58.3563	47.2222
thrf1029	Thirty	-0.80308	8.57131	2.89133	12.0664	-48.949	4.98034	-13.1541	-49.327	3.98619	0.144665	-47.0764	13.8897	-0.941403	-40.2683	24.8266	39.7813	-4.74175	-7.41602	20.0135	-7.18387	-7.22695	-17.8597	-7.62756	-9.44842	-43.7454	-9.47471	-15.8888	73.0738	-55.8486	-70.4462	-59.2175	-70.1698	-73.2978	4.86184	-114.287	-4.1271	3.39814	-82.2877	6.6743	1.04804	-64.04	12.6777	26.8702	-72.565	-1.99329	-22.8319	-76.7435	-10.0567
thrf1030	Thirty	0.454803	49.482	21.5816	16.1489	-3.11118	18.3081	-7.09273	-3.11221	19.0639	4.78519	-4.21288	27.8448	2.98068	3.10294	37.9182	39.2066	39.4615	7.28337	20.5589	38.0544	7.37478	-15.8162	38.6876	5.51424	-40.2449	38.4626	2.99203	70.453	-11.5247	-61.4193	-57.4069	-14.7868	-65.8223	4.16186	-64.5243	6.77213	4.41349	-33.6782	13.1453	3.48078	-19.4187	19.059	27.1817	-23.5606	5.06225	-20.8576	-24.5989	2.65898
thrf1031	Thirty	-11.2274	51.7535	72.3491	1.23798	-1.78007	75.1755	-19.5378	-3.66679	73.4431	-7.87315	0.631427	84.25	-6.43226	8.28192	97.2324	28.6833	38.1061	58.21	8.5824	38.2131	56.0469	-28.3044	36.854	55.6903	-54.1049	33.324	50.3887	57.2155	-9.13371	-6.53642	-68.9822	-18.4936	-17.2554	-11.0758	-68.0555	66.7828	-9.27911	-36.1905	75.763	-10.955	-17.3925	79.6725	9.74983	-25.9144	66.8659	-28.0425	-26.184	67.53
thrf1032	Thirty	17.0559	-3.69667	27.8606	27.3378	-52.7372	26.3809	7.16687	-53.8384	28.8798	16.7364	-53.1352	34.5577	19.3083	-43.8215	45.6683	53.4251	-17.9013	12.3712	32.6379	-16.2141	11.7613	-0.310007	-15.9865	12.3193	-21.4849	-15.8991	12.0657	78.1605	-69.3773	-51.1871	-47.8064	-71.2161	-49.9475	17.3994	-115.773	29.2853	14.4943	-81.9703	32.0527	15.894	-71.417	34.8561	32.8334	-77.8666	24.4193	-7.05112	-79.4025	22.2594
thrf1033	Thirty	-24.6061	45.7118	2.24334	-6.67003	-8.60372	-4.98609	-31.0833	-9.27574	-5.03066	-19.3081	-10.4878	4.03507	-21.2181	-3.36202	17.15	22.9052	35.374	-12.6501	-3.11336	34.173	-12.7048	-40.8557	34.5842	-14.2171	-63.0025	30.9845	-19.3993	48.8193	-24.2081	-63.6146	-79.3845	-28.8604	-88.0565	-16.5142	-74.3067	-14.7993	-22.9074	-39.3113	1.1095	-22.4813	-22.2135	3.40965	4.01275	-31.112	-9.98294	-47.1852	-29.0439	-17.761
thrf1034	Thirty	6.9381	26.0272	-28.6909	22.5033	-30.3093	-20.1795	-6.53151	-30.0929	-20.7533	7.10443	-30.7837	-10.9956	6.93827	-21.488	-0.178277	49.4443	5.07898	-40.4428	25.6704	6.22694	-38.6332	-11.1308	5.65499	-41.0156	-32.9671	5.84227	-44.7057	77.0977	-51.5635	-92.1864	-56.826	-51.5805	-99.6472	5.53398	-98.4973	-10.9387	3.5768	-61.8147	-8.47543	7.2356	-47.8646	-13.3343	31.3788	-54.277	-26.3239	-18.6875	-53.4061	-27.2914
thrf1035	Thirty	16.5034	46.1353	-6.78743	32.0383	-10.6571	-14.6936	3.95145	-11.2942	-17.749	17.0453	-12.7628	-3.35692	16.8223	-9.18916	6.55739	62.798	28.6101	-23.5431	39.0624	30.2696	-20.3726	-0.593784	28.0574	-25.6484	-28.6624	28.9131	-32.9544	92.5806	0.649053	-93.1133	-35.7692	-20.4375	-93.8028	21.4092	-72.5196	-23.953	17.4329	-40.143	-13.0991	17.1054	-24.6096	-10.7383	45.5739	-31.5998	-23.3883	-6.73308	-34.7246	-29.6577
thrf1036	Thirty	4.15414	51.0742	51.2811	22.4618	-2.32135	45.3183	-1.1491	-6.57104	43.4869	9.42624	-7.28839	52.8088	4.12969	-2.07605	65.2533	48.1035	41.693	42.9118	29.0555	40.4933	40.9658	-7.52085	38.2058	33.5053	-33.3336	36.4347	21.4121	81.7372	-10.8444	-15.1167	-40.9952	-16.8969	-36.1104	11.5765	-73.8713	31.8033	7.38926	-38.3267	48.542	10.1448	-20.628	50.393	32.3183	-29.2455	39.09	-8.93201	-29.9771	33.6505
thrf1037	Thirty	-1.13405	55.5391	51.6744	11.2553	0.38359	52.1553	-13.241	0.540613	49.8818	-1.71526	2.35556	60.2644	-2.66303	9.24822	68.8098	39.6738	35.8236	37.5234	19.4646	36.9545	37.1277	-21.0121	36.5951	35.1971	-43.8273	34.7921	31.4122	66.6101	-14.0061	-29.8641	-62.6814	-13.9426	-36.1467	-5.17069	-61.4604	47.2833	-2.35305	-29.1255	52.2422	-2.55828	-14.0409	55.7511	22.0288	-25.3681	43.7495	-25.4706	-23.4512	40.9975
thrf1038	Thirty	11.4195	-2.68232	-101.489	26.7366	-58.7982	-98.5981	-0.918719	-60.3777	-103.472	14.8987	-60.2973	-93.9867	11.3231	-55.2004	-87.3835	55.3961	-17.826	-110.802	32.0718	-20.1352	-110.332	-10.6281	-19.7661	-113.6	-27.4137	-23.8565	-117.727	86.5735	-66.1131	-179.569	-42.358	-78.6417	-180.138	19.3263	-119.123	-107.164	15.0138	-90.1012	-99.1964	14.4905	-76.8251	-95.5889	37.8473	-81.0386	-106.426	-7.35071	-82.2335	-110.884
thrf1039	Thirty	13.9045	25.2629	23.0581	36.7949	-33.5906	17.9572	6.43737	-36.013	16.5038	21.9052	-34.5577	24.0488	21.2749	-30.181	31.8099	61.5106	10.0003	7.95411	37.2376	5.73948	10.643	-2.44075	6.98359	7.94619	-25.049	7.91022	1.44166	87.1373	-25.3224	-59.8242	-37.2885	-44.8233	-61.4297	20.9547	-98.9133	6.63787	20.6416	-66.8841	18.7807	22.0553	-50.3546	21.4601	40.8992	-56.2665	9.50434	3.78255	-59.2657	10.1689
thrf1040	Thirty	4.19476	0.487237	78.9751	18.9726	-51.3057	72.565	-3.67662	-55.5734	70.2772	5.34179	-55.3604	78.9062	1.85352	-50.2696	91.5457	45.8885	-11.2833	67.2086	22.5072	-12.1104	65.5948	-12.3461	-13.2117	61.5411	-34.3447	-13.797	57.6107	78.7655	-39.569	-2.07252	-50.7708	-49.5924	-5.85871	7.24272	-107.05	60.5935	6.70501	-78.5558	70.078	5.94956	-65.9888	72.8526	33.7675	-72.1885	59.2373	-15.1046	-73.6464	55.6852
thrf1041	Thirty	0.596072	67.051	13.4177	14.9729	4.6005	15.3503	-14.5014	4.90973	19.5665	0.964758	5.15214	27.1084	1.40651	12.6599	39.3407	44.2055	47.1423	-10.3592	20.6483	46.33	-5.22193	-22.8781	45.046	-2.84372	-47.1211	46.1084	-6.05819	59.3141	-8.738	-74.7257	-70.7191	-15.0079	-68.9248	-5.40768	-62.3488	22.2204	-1.89153	-27.6651	28.5538	-1.57136	-15.9578	28.8101	27.9426	-22.2947	6.97904	-30.3614	-21.139	11.8474
thrf1042	Thirty	-3.18944	40.8188	-35.5602	14.9099	-15.8621	-37.9372	-9.51884	-17.5382	-36.0012	-0.415403	-17.354	-26.1166	0.060216	-11.9825	-12.3576	40.7589	33.1652	-55.8934	18.5294	32.3978	-58.5976	-20.5701	30.2422	-57.0256	-49.4781	28.2485	-61.6582	73.2127	-23.3028	-132.341	-66.943	-27.1219	-132.438	2.58551	-103.424	-64.0096	1.53099	-61.762	-37.3403	0.622989	-40.0756	-29.677	18.0711	-47.6033	-41.9852	-19.2762	-48.8021	-45.6174
thrf1043	Thirty	8.19271	48.2249	15.817	26.6833	-1.10027	18.3379	-4.2239	-1.73639	16.662	11.0038	-0.837068	25.0333	9.72265	8.47368	39.7344	54.9903	39.8376	-1.3337	33.2348	39.5754	1.14268	-14.246	38.677	-1.25495	-36.5694	37.3945	-7.16109	85.862	-1.49679	-69.0974	-50.5916	-10.8517	-79.0615	12.1627	-68.4315	14.6809	10.1409	-34.8315	24.0037	8.81813	-15.7855	23.9128	34.2354	-24.1642	13.4248	-8.0779	-27.5057	10.3054
thrf1044	Thirty	4.07187	31.221	6.52153	16.9734	-24.5641	4.04398	-14.9058	-22.9012	2.30292	1.07457	-24.3069	13.7841	1.65662	-16.4144	26.7098	44.1312	19.192	-9.91275	24.9071	18.6911	-10.9033	-21.1903	22.9436	-10.4846	-37.7126	23.3457	-12.3289	74.8182	-20.9942	-87.4136	-61.7798	-21.9673	-85.1924	-1.68264	-92.6578	-6.34824	-1.07411	-58.3831	6.92803	0.540291	-41.172	9.88074	21.8773	-47.911	-3.12719	-18.6253	-47.9925	-3.59205
thrf1045	Thirty	12.9582	26.4438	12.8612	28.6918	-25.0384	18.3471	-2.17206	-25.0722	18.5816	14.5788	-26.0826	28.2527	13.1087	-19.8615	39.1163	56.4768	13.2521	-2.07835	31.3657	12.3243	-2.20848	-5.90317	15.2434	-3.26178	-28.99	13.5019	-7.82099	87.8404	-37.6071	-67.1805	-53.3527	-36.4167	-81.6937	13.3957	-91.7893	23.3569	14.7291	-60.7532	28.0234	11.9496	-42.9399	29.608	36.3465	-51.2558	14.9427	-11.9586	-52.2177	11.2971
thrf1046	Thirty	12.8365	18.9151	23.4814	30.1337	-34.7176	27.5934	0.797138	-34.8815	28.0871	18.7145	-34.5252	39.8454	18.6995	-26.435	49.5904	57.3031	6.07347	1.93047	29.6327	4.31223	5.84252	-3.52988	6.08172	5.98832	-26.6611	5.16073	7.36406	80.1954	-44.7645	-58.8133	-50.8646	-48.6291	-60.4677	15.4189	-111.163	22.3403	13.6465	-73.2573	34.6673	13.1108	-51.0528	35.2865	38.1053	-65.2008	18.5845	-10.3997	-66.7687	18.8282
thrf1047	Thirty	10.662	22.4908	7.39794	25.5604	-36.4157	13.9165	-1.127	-35.9404	18.1868	11.974	-34.4661	28.5801	11.1822	-27.5031	39.4516	51.3819	6.91863	-8.33114	30.2574	8.15975	-8.13189	-12.7619	6.06147	-6.14059	-35.5907	4.30612	-8.94053	81.6318	-56.7892	-49.3898	-62.3937	-57.752	-71.4198	14.1145	-107.556	17.6785	11.6831	-69.4611	21.5928	11.1373	-54.8797	24.6278	35.0856	-63.9205	9.49343	-12.8367	-63.7722	10.9937
thrf1048	Thirty	9.88303	31.2365	-7.33048	30.0654	-23.8608	-8.07143	-0.448024	-25.7124	-9.02729	14.5287	-21.8436	3.58231	11.2208	-14.8882	15.9174	54.1707	22.638	-19.3148	30.9521	21.6085	-22.034	-9.86076	20.2322	-21.2464	-33.9428	15.1621	-28.4266	106.128	-38.1735	-84.2949	-68.5496	-51.1961	-100.318	19.9777	-91.1529	-1.00427	17.5582	-53.1498	-4.84329	15.9334	-42.4507	1.58322	44.8374	-47.0524	-14.9885	-10.5261	-54.6479	-17.2781
thrf1049	Thirty	-0.643407	33.3519	50.658	15.6463	-21.76	53.4301	-15.0515	-24.2157	48.5552	1.71232	-26.2067	61.8378	2.2483	-18.305	71.0183	40.6861	19.8897	34.4616	17.7977	21.3277	35.2198	-22.1318	19.9822	34.6165	-41.3209	20.2801	35.4401	72.6933	-15.6844	-36.2073	-68.5224	-24.7765	-40.139	-1.73952	-82.818	47.3029	-3.24512	-51.4753	52.0486	-0.0529122	-38.1498	58.7791	26.9502	-45.5081	39.6314	-25.3424	-45.6658	40.7476
thrf1050	Thirty	7.88539	58.1039	10.1768	25.229	4.3457	13.2949	-12.0066	3.91749	11.8938	4.47951	0.783784	25.0387	3.77567	11.318	41.7968	54.8719	46.2423	-3.84223	31.8752	47.7812	1.7182	-18.106	46.6804	-2.96346	-41.0012	46.9609	-7.47455	98.4987	-7.90326	-70.7149	-70.5122	-11.8732	-86.8415	5.48944	-69.8884	15.9395	7.22052	-31.4775	20.9215	5.35405	-16.5465	24.7163	29.9095	-25.0204	12.4923	-15.3206	-25.2781	10.9603
thrf1051	Thirty	6.66462	57.3272	-38.6025	19.1964	6.96493	-35.2813	-2.60734	6.18423	-36.4078	6.81705	6.88424	-29.05	4.7816	14.4064	-19.5138	51.7658	44.4582	-58.4861	25.045	40.6899	-57.561	-10.4764	43.2204	-52.7337	-34.1654	40.6196	-57.0396	80.7171	-6.49377	-116.049	-59.2508	-13.2138	-111.075	8.43419	-53.4894	-26.9115	8.85678	-23.5844	-29.6229	8.14593	-11.5224	-27.2374	28.2961	-19.6698	-36.784	-10.0166	-21.2484	-38.5399
thrf1052	Thirty	-8.94209	38.6384	38.1988	7.62621	-17.307	29.6941	-20.4726	-15.6569	33.2924	-6.18857	-18.4323	40.6247	-5.77628	-11.7644	52.7847	35.5883	32.6359	8.77475	8.83628	26.3399	13.6589	-29.9681	29.3412	16.9366	-51.8849	28.7728	15.0103	66.2218	10.2511	-40.6873	-86.1997	0.9896	-45.3759	-6.54599	-81.9709	19.405	-5.94517	-50.1868	27.7667	-4.8656	-34.0766	37.1029	16.105	-40.1201	16.0019	-28.403	-42.1361	19.6346
thrf1053	Thirty	14.5434	67.949	-75.7395	34.7233	15.8003	-64.6993	-0.306791	13.9489	-66.0869	17.5837	14.1736	-53.3957	17.9398	23.8097	-45.7522	57.7701	53.2591	-93.3845	34.6917	53.9347	-91.0521	-3.70186	54.7378	-91.7461	-25.7349	50.8023	-94.9019	93.0745	-7.17726	-143.812	-49.9823	-11.2596	-152.384	20.8531	-51.0369	-62.6656	19.1808	-14.994	-55.8265	18.2387	0.095595	-52.6536	37.953	-6.07359	-64.8413	-4.24323	-8.78076	-70.5127
thrf1054	Thirty	-5.04785	61.8237	33.3763	10.3826	1.89906	18.2295	-14.5899	0.991949	18.1837	-1.49011	-1.07182	27.2667	-4.76786	3.44533	42.0661	41.9682	53.3867	5.50774	16.4683	48.9517	6.48521	-20.2584	48.9675	4.98271	-46.885	50.5895	0.580259	65.5355	13.877	-68.4022	-63.8052	13.757	-67.4109	0.77778	-63.5682	0.537735	-1.66152	-30.8152	12.9448	-1.72167	-20.0499	16.9242	22.3866	-20.0008	3.22363	-20.5811	-21.7519	0.776649
thrf1055	Thirty	1.41246	41.4012	60.0967	14.9626	-9.29213	55.6011	-10.9506	-10.5864	53.8942	3.23358	-10.003	63.8496	0.92866	-5.38662	76.3147	45.0203	33.4314	44.821	22.9808	33.4701	41.2439	-20.7512	32.6848	38.5774	-39.68	31.8809	34.5119	79.6889	-14.9488	-21.6834	-54.0543	-24.4063	-35.2476	10.7855	-70.9385	50.4923	3.76527	-40.8117	57.2239	4.15867	-24.6039	61.4646	22.2346	-33.7573	49.7378	-14.7155	-35.8231	45.3079
thrf1056	Thirty	-13.876	33.6844	51.0814	3.21571	-18.4078	39.7161	-26.6457	-19.5608	39.0257	-13.1	-24.7086	49.5915	-13.289	-16.3725	65.3373	28.4413	25.2232	30.3087	5.09664	22.0488	26.9906	-32.3742	20.4254	25.8301	-56.0117	20.1987	25.7444	60.1857	-21.1835	-41.5011	-75.5663	-26.248	-48.5438	-11.179	-86.5501	40.0184	-11.6496	-51.492	46.4298	-11.2979	-38.3252	42.5732	17.9939	-42.9015	29.2739	-39.1291	-44.9984	26.1015
thrf1057	Thirty	-0.247792	60.0286	49.4526	22.0294	7.60577	48.7594	-13.3582	7.45779	48.708	3.96102	6.07314	60.2518	4.1624	17.5253	73.5165	45.6194	45.1399	31.8418	14.2812	45.4018	41.4089	-12.7367	45.9874	39.6965	-40.2404	44.6845	33.538	70.9567	-2.16177	-34.177	-66.6458	-10.7276	-40.5957	4.7099	-56.7202	52.8342	3.97201	-25.9202	57.6317	2.79651	-9.91813	61.4934	24.0277	-19.6599	46.713	-21.5173	-21.011	44.4468
thrf1058	Thirty	3.03275	35.4981	33.8163	22.0261	-19.7115	25.3046	-4.87042	-20.7931	24.092	8.93057	-21.5586	32.2982	7.59464	-18.9581	44.405	44.1729	28.4434	13.8649	20.6716	26.0342	13.4641	-10.4535	25.1057	12.537	-39.0076	23.2876	7.22996	76.642	-9.70242	-63.1707	-62.3298	-9.07852	-65.0586	9.27432	-88.8014	12.7241	9.55274	-55.9074	21.7522	7.96657	-38.8552	28.0652	34.5735	-44.6937	10.5422	-13.8939	-43.2036	8.86075
thrf1059	Thirty	-12.4189	30.0881	18.3777	1.54478	-27.7396	24.1089	-23.4291	-27.428	20.1283	-12.7087	-29.7528	32.2119	-12.8669	-18.5229	44.9752	28.4854	12.7608	5.09934	8.36586	12.5115	3.05233	-29.4671	12.463	-3.14006	-50.1544	12.2182	-7.18253	64.1064	-39.9762	-55.6915	-68.395	-40.0376	-74.6849	-14.9518	-85.16	22.5226	-13.7179	-57.976	26.7305	-13.2969	-45.3856	26.0164	15.2062	-50.4283	12.533	-37.0231	-51.0845	6.04057
thrf1060	Thirty	8.04709	57.6396	18.1424	24.7091	1.67994	23.1769	-3.44652	0.0879122	20.184	11.3055	0.295486	35.0793	8.52912	10.0205	47.1438	53.7976	47.9808	4.46011	29.4889	45.7169	4.44577	-12.8757	41.9545	2.33146	-33.0802	41.2995	2.78903	82.785	-8.22553	-57.8617	-53.5591	-22.5735	-61.0569	13.6166	-69.2105	24.0943	13.4457	-39.0922	27.0263	11.6512	-15.4024	30.2191	30.6546	-26.6628	18.8814	-8.02933	-28.5518	14.3681
thrf1061	Thirty	5.43556	63.54	45.059	18.2148	3.69114	41.4204	-6.11995	2.08799	39.0506	5.55751	4.3708	48.3243	5.02515	11.6473	61.9247	50.6469	51.8456	24.3942	24.4653	49.6641	24.1173	-18.3784	50.7642	21.5973	-36.9609	50.5715	21.7353	77.9816	-0.480651	-58.5478	-61.3672	3.65252	-66.4158	1.72304	-74.7427	29.9185	3.11905	-33.1223	44.5163	5.40062	-14.5559	46.2505	25.1256	-27.3052	31.3941	-21.0788	-26.2249	28.7167
thrf1062	Thirty	-3.05066	36.5719	-27.0482	14.59	-21.0667	-35.8838	-17.4445	-19.9399	-36.3414	0.462237	-22.0875	-25.3255	0.0600608	-17.1267	-15.4669	42.4052	20.249	-38.7646	15.8532	20.6432	-38.5654	-24.5783	21.0274	-39.1418	-46.7731	19.5488	-42.4018	59.1086	-49.8304	-90.7194	-67.7522	-40.5592	-102.889	2.34422	-91.5918	-58.0518	-2.2094	-61.0359	-37.3687	-1.75987	-42.3338	-28.5769	22.43	-49.3874	-43.8819	-24.655	-50.4729	-46.0137
thrf1063	Thirty	8.05837	44.4289	-12.4349	25.6082	-11.6913	-8.17766	-4.16134	-12.1726	-10.9888	11.0919	-10.9592	3.2286	10.3096	-3.57774	14.2458	52.1948	28.0583	-26.9686	29.024	27.9914	-28.1897	-10.166	30.277	-29.2727	-35.0937	27.1387	-36.8982	89.1577	-19.963	-93.3339	-58.2144	-25.0154	-108.35	12.145	-78.334	4.65144	11.0307	-39.5369	2.07835	11.4558	-30.9832	0.306287	34.7907	-39.2807	-8.98911	-13.445	-41.2014	-12.9853
thrf1064	Thirty	-5.19854	29.2417	4.15253	11.5577	-27.039	-2.1971	-20.7196	-27.6795	-3.16952	-5.00223	-31.0957	9.74511	-6.2446	-25.3558	22.907	34.3456	19.3955	-14.017	13.8264	18.211	-16.8863	-25.3565	18.5083	-16.6152	-46.3376	18.5548	-19.0749	64.2708	-25.7106	-94.3073	-70.734	-25.4717	-95.873	-5.29496	-96.1567	-18.7439	-4.6627	-63.1126	-2.02676	-5.35376	-43.0536	3.4201	19.7811	-48.9742	-14.5049	-31	-49.2706	-17.0832
thrf1065	Thirty	-9.69877	20.347	36.5282	5.94656	-30.3079	42.8141	-22.3003	-31.6374	41.5044	-7.76746	-29.328	52.6752	-8.35432	-22.2598	62.0097	34.9147	8.78688	21.3408	11.1831	7.38362	23.2224	-25.3417	5.89997	19.1629	-49.2207	4.23746	14.9544	75.6434	-35.5412	-48.0336	-70.6878	-42.6057	-63.5045	-2.3987	-95.8524	45.0712	-6.81336	-62.4146	49.262	-6.716	-47.8092	51.1679	21.8039	-53.2969	32.4542	-32.5488	-56.276	25.5108
thrf1066	Thirty	-1.91333	34.8241	13.923	20.2358	-20.8098	15.9447	-13.6613	-23.6211	13.0898	3.81532	-21.8288	23.0267	0.589603	-10.6915	34.9311	44.352	31.3083	-3.66673	22.6411	24.5569	-4.75962	-22.2348	19.8262	-8.14411	-45.4846	18.455	-11.7714	77.0084	-50.4563	-50.31	-52.5327	-57.8377	-77.7484	14.6727	-99.8854	12.3057	4.64974	-60.8187	26.6125	1.99722	-40.0891	28.5721	31.6989	-48.4544	12.1988	-18.8173	-55.128	4.98769
thrf1067	Thirty	1.6613	61.6609	6.37612	17.5508	5.16082	0.887966	-9.52809	3.53118	-1.53732	2.69048	2.02791	9.66129	0.633721	8.54937	25.7685	45.9824	52.4033	-8.13637	24.9225	51.6367	-10.3972	-13.7742	52.2759	-11.2235	-37.4759	49.6215	-16.5832	72.8242	1.57126	-79.0639	-54.865	-8.96672	-75.1815	7.35068	-63.272	-4.61252	3.76409	-32.0282	3.0566	3.37072	-17.2086	7.11679	26.8896	-21.5302	-8.60283	-16.1988	-23.6376	-9.96446
thrf1068	Thirty	-3.55803	37.3307	31.6314	14.123	-21.6193	27.3404	-14.0765	-21.8042	26.6393	-0.720758	-24.6571	34.2602	-1.74926	-18.2676	48.6981	36.111	20.4849	15.2862	14.9264	19.8334	13.2834	-19.7452	18.6412	11.2425	-42.6354	16.7006	8.72352	60.407	-32.8458	-9.72463	-65.6802	-18.8103	-34.4319	0.412687	-104.673	26.4086	-2.57446	-58.6075	30.9622	-0.532064	-38.9026	30.9402	17.9056	-47.8887	21.0252	-24.9934	-48.6165	15.0671
thrf1069	Thirty	15.9353	48.4509	36.7266	30.9562	-1.95441	45.4773	7.3562	-3.22714	45.3247	19.1835	-2.90871	55.9194	17.3872	7.31725	66.8982	57.6307	36.7415	18.2167	35.1989	36.4509	20.9323	-1.02311	34.3131	19.3969	-22.817	34.7412	19.8338	86.1026	-14.1026	-37.0376	-42.0395	-19.6691	-38.093	20.7587	-78.5578	36.7654	18.4368	-40.2165	51.8122	18.7363	-26.6599	51.5252	44.3295	-29.7584	36.0784	-2.89999	-31.8642	35.7389
thrf1070	Thirty	-9.56071	10.7949	19.5242	10.6432	-42.8741	26.86	-21.0267	-44.2493	27.3769	-5.1336	-43.5625	32.7558	-6.66255	-35.8613	39.991	33.007	-2.5247	6.64522	9.78893	-3.52297	7.62462	-29.4183	-5.44225	7.34874	-54.0901	-7.90279	3.48837	72.8361	-58.3305	-63.6371	-82.763	-69.4794	-61.7618	2.43564	-109.943	32.7811	-2.15559	-78.0065	34.6042	-4.0097	-58.0178	33.7539	23.6781	-67.4373	17.7143	-35.8571	-74.0041	16.5764
thrf1071	Thirty	-5.30405	56.3266	0.201122	9.38243	2.32962	9.84972	-15.7893	0.677715	8.2191	-3.46679	4.58207	21.7715	-4.39093	10.0189	29.3197	40.0975	43.4589	-14.2381	15.4421	41.549	-16.9357	-25.3173	40.7757	-19.7437	-46.4655	36.9691	-22.7546	71.1177	-18.7157	-79.5331	-65.9252	-24.5866	-92.1176	-0.298755	-77.1453	-6.30769	-2.80765	-34.5417	17.404	-3.01439	-14.4199	18.2129	21.6947	-28.724	3.88421	-25.5247	-28.4513	1.49295
thrf1072	Thirty	-7.66132	29.0736	48.575	2.74768	-26.2438	50.3644	-22.2017	-25.9281	51.2786	-10.8522	-26.0111	64.5237	-11.1318	-18.4909	74.8855	35.3829	13.2129	31.9746	13.078	14.7085	31.7985	-26.5063	17.5941	30.6391	-50.1666	16.4617	28.6935	60.7977	-24.1682	-20.1908	-73.552	-26.3037	-38.42	-11.6022	-85.048	34.3641	-12.5396	-58.262	50.2465	-12.8934	-43.2835	55.4416	13.7	-49.7153	36.5919	-36.0051	-48.1309	35.0916
thrf1073	Thirty	0.168533	71.4004	-6.28753	14.9207	8.74459	-10.8639	-10.622	8.62568	-13.4574	2.10058	7.81219	-2.57225	1.28246	13.7756	12.2854	42.4389	55.3226	-24.2104	20.9609	55.9495	-25.5781	-16.5438	55.4634	-27.9751	-40.6633	55.6337	-28.759	78.532	12.2713	-102.184	-70.0065	6.43217	-102.694	1.02328	-63.4271	-20.665	0.118799	-24.2313	-8.20133	2.90879	-7.45214	-2.60124	22.9517	-16.7365	-18.6703	-22.5563	-16.3902	-20.7779
thrf1074	Thirty	3.32486	22.8461	48.1095	20.6507	-33.5573	38.3288	-7.58788	-35.8806	38.2499	8.08649	-38.92	52.8565	6.97279	-27.902	67.2916	47.5955	18.1694	30.1522	24.3576	15.1662	29.624	-14.2098	11.4823	26.366	-33.3028	12.0086	23.0057	80.5865	-11.3632	-37.4498	-52.9273	-23.7578	-51.0588	11.5584	-92.4335	18.9777	8.44514	-60.7978	34.4543	7.33631	-51.4243	40.9641	31.0821	-50.4058	26.9237	-13.5018	-55.2726	22.1065
thrf1075	Thirty	6.47375	45.6098	48.9169	29.2505	-17.2581	52.6426	3.55002	-19.8344	50.8828	14.0815	-20.1542	63.1618	10.2998	-12.4154	79.6639	54.6552	32.9246	37.4524	31.417	30.0424	35.6633	-7.89346	26.6471	28.533	-30.4446	24.0889	23.8728	90.6729	-16.4918	-30.7833	-38.3585	-30.8092	-48.8753	27.5694	-94.0579	36.6136	18.2172	-53.8261	49.146	15.0802	-40.6877	52.8615	41.8409	-41.1207	38.178	-3.33663	-45.9824	31.4674
thrf1076	Thirty	22.3755	60.7039	-9.70715	37.687	1.43924	-5.07917	6.53269	-0.638722	-10.0596	23.6091	1.23082	5.07388	20.999	12.0108	16.9278	64.5474	43.3221	-26.7769	40.6598	43.1664	-26.9282	5.18573	43.1632	-29.2666	-21.5926	44.1559	-35.1178	101.961	-10.6023	-91.7357	-48.5523	-19.4359	-105.638	19.3028	-68.929	0.694136	20.4264	-28.8713	1.01791	21.6269	-17.1311	2.18564	46.2554	-25.6225	-12.377	-2.15863	-24.9197	-13.053
thrf1077	Thirty	9.00897	81.4838	-25.8114	28.295	20.9998	-24.8106	-1.95178	21.2588	-26.8251	13.2901	21.6572	-16.316	10.837	27.3289	-2.98186	57.8987	67.6192	-42.4084	37.3886	69.9036	-38.2811	-9.73662	67.1867	-43.5566	-32.6459	64.3471	-48.7743	90.451	24.8271	-115.185	-48.5306	12.9045	-127.223	16.6995	-45.9712	-33.2799	16.2843	-13.3214	-24.6174	13.4666	5.27792	-18.678	33.9655	-1.49453	-29.5209	-6.14478	-4.00164	-37.0478
thrf1078	Thirty	-3.77575	22.3573	-37.292	12.5651	-39.5068	-40.5484	-15.9844	-41.12	-41.6456	-1.95193	-42.3159	-28.4353	-4.02792	-37.3186	-16.9436	39.6409	14.2186	-55.5833	14.922	8.25662	-58.5985	-18.145	8.84843	-58.907	-42.8251	6.28865	-64.868	76.3717	-25.9046	-129.247	-66.6864	-41.2813	-141.247	0.785328	-106.371	-48.3139	-3.11908	-75.7676	-43.4209	-3.34474	-59.9851	-39.0509	24.3708	-65.1632	-55.1541	-23.4852	-67.4768	-58.4658
thrf1079	Thirty	-8.55593	38.894	17.0781	6.33876	-16.5912	21.7044	-19.8069	-17.9607	21.6672	-5.21322	-17.3528	28.783	-6.84782	-7.23693	42.9403	35.291	22.7708	-1.15418	13.2903	24.6504	-1.32297	-27.5925	24.837	-0.594882	-52.8115	23.8332	-3.37131	64.4305	-27.2971	-70.7809	-74.8341	-29.1399	-68.3701	-7.32174	-88.9968	8.79617	-5.81927	-53.2043	27.7058	-7.81683	-35.8536	30.9015	16.3858	-45.971	15.1974	-29.0382	-48.6375	12.4933
thrf1080	Thirty	3.68657	57.6348	6.63065	17.8129	-1.93856	8.25962	-6.5637	-4.33699	7.21315	5.6572	-1.48206	17.3129	4.02065	6.98346	28.357	44.5977	45.7203	-9.41805	23.0969	45.5659	-10.4086	-15.3716	42.9298	-10.2657	-36.1998	39.8629	-12.2846	83.4377	-8.65248	-78.7536	-64.8716	-13.4433	-79.0396	7.66271	-67.7859	8.41616	5.13183	-39.6487	15.1107	6.19662	-25.7381	15.0595	28.2064	-29.4506	2.97873	-15.2971	-32.9764	-0.886598
[truncated: 1,452 more columns]
