# Supplementary material for: A novel investigation of the effect of iterations in sliding semi-landmarks for 3D human facial images
Source: BMC Bioinformatics. 2020 May 24;21:208. doi: 10.1186/s12859-020-3497-7 (PMC7245916; doi:10.1186/s12859-020-3497-7)
Supplement: Supplementary file 2 — Additional file 2. PCs scores for each iteration state. [file 12859_2020_3497_MOESM2_ESM.xlsx]

## Sheet: pca
ID	Iteration	PC 1	PC 2	PC 3	PC 4	PC 5	PC 6	PC 7	PC 8	PC 9	PC 10	PC 11	PC 12	PC 13	PC 14	PC 15	PC 16	PC 17	PC 18	PC 19	PC 20	PC 21	PC 22	PC 23	PC 24	PC 25	PC 26	PC 27	PC 28	PC 29	PC 30	PC 31	PC 32	PC 33	PC 34	PC 35	PC 36	PC 37	PC 38	PC 39	PC 40	PC 41	PC 42	PC 43	PC 44	PC 45	PC 46	PC 47	PC 48
f1001	One	170.59	24.126	-33.698	13.633	4.9179	-38.161	-6.17	-25.169	-2.8158	2.6746	10.688	-12.792	-3.6092	8.9371	2.5778	-5.1441	5.5757	19.319	4.7828	4.7243	-14.086	-2.4934	11.356	-1.0589	4.1225	-5.7969	2.4501	6.6977	1.9604	-9.2438	-0.7087	5.5526	2.7462	-0.95576	5.2216	-8.9641	-0.067594	3.0998	-1.2965	-7.4695	4.1394	-7.7155	-1.1713	8.2016	-5.5335	-1.3134	-0.8898	-3.9656
f1002	One	30.723	-25.684	26.309	17.645	-20.338	-32.994	-21.5	-9.5609	-11.012	10.874	-2.959	7.2197	-21.95	5.239	-17.492	0.28521	4.8116	1.7497	-0.78373	6.376	-3.5722	-4.8401	-3.2965	-0.89696	-4.017	0.098291	5.5011	-0.22645	-1.169	7.8439	-0.82078	3.4824	-6.727	-10.68	0.45873	-1.6307	-1.411	-0.38307	-0.41786	-1.0488	4.5331	2.0989	1.7244	0.19786	1.0171	-2.4833	2.2015	6.4354
f1003	One	46.535	-60.037	65.958	12.058	33.107	11.507	-16.72	-13.973	31.82	-7.261	-12.23	-8.8937	-6.6274	4.5747	-5.6693	-8.3869	-16.855	-0.9223	-2.0808	-6.6388	-10.472	16.556	1.338	1.2703	-4.6804	4.8687	-2.913	-7.1963	-0.36233	-2.1391	0.51772	7.6619	-6.4461	-8.0792	1.3056	4.8593	-6.2619	4.0488	-11.203	2.2775	3.4826	-5.5703	5.2779	-1.2637	1.4424	3.8152	-1.5743	-5.9002
f1004	One	39.934	-49.366	-62.523	25.945	-29.623	-19.58	13.095	0.97514	2.5732	-6.0506	-6.1015	-4.159	6.122	8.8787	17.451	9.7533	2.4253	-0.78801	-1.7111	-1.2269	-8.7899	-0.57694	-2.4582	-1.0897	8.5998	-11.372	8.3101	-2.1703	0.33119	-1.3227	-4.8559	-2.1241	-4.3234	5.2269	-3.484	3.1994	-4.3828	3.3001	5.7573	1.5613	-1.8274	-1.099	2.0707	-0.94201	-1.7156	1.1264	-3.7433	2.2432
f1005	One	59.637	42.941	-17.074	-2.4744	-12.172	-8.8675	-4.3822	1.4322	-25.784	-23.47	-27.811	15.839	-1.7576	-1.587	-21.38	-9.9401	-2.948	5.0692	3.5916	-8.0663	1.0396	-11.522	8.9149	-2.8809	3.4592	-4.4259	-7.8407	5.6822	-3.9184	0.80145	-1.4951	1.4726	2.0322	6.2013	4.3122	-0.57944	0.51882	2.0046	-2.8493	-7.2585	3.3456	-0.54769	3.627	3.2684	2.5312	0.72947	-4.8344	-4.0705
f1006	One	81.051	16.16	36.245	13.791	15.502	-10.42	18.749	-18.824	3.7332	-22.757	3.4354	-4.3285	15.124	-13.618	-11.065	-8.6825	-10.74	-7.3466	-0.81926	-1.4211	8.205	0.60914	3.424	-1.6913	0.75146	-13.752	4.9545	1.9773	0.55271	-3.5319	-1.8837	1.7407	-0.20836	0.22879	-7.0234	-0.60041	7.115	-0.085191	7.4077	5.184	5.6154	-2.2132	3.8891	-0.51195	-4.1814	-1.0711	1.3932	1.3914
f1007	One	157.74	-33.843	4.5278	36.893	7.9188	13.082	22.848	-4.2435	13.608	2.269	27.329	9.3259	-3.807	2.5023	1.7751	-7.5825	1.8469	6.0507	1.6148	-1.344	-2.6618	8.3684	-1.9235	0.94891	-0.081659	-4.088	3.0711	-1.6691	7.8715	-0.18145	3.7383	7.8744	-5.808	4.2051	4.1548	4.0175	7.4608	-0.38764	-3.063	2.8864	1.8409	-1.387	-2.8393	-2.7846	0.3897	-4.7278	-1.6595	-0.17471
f1008	One	77.069	24.465	22.05	7.005	-30.514	-34.233	-2.7446	6.2037	16.082	-3.1001	-10.32	-15.526	16.108	1.3512	-10.826	5.7774	7.3465	4.2802	15.495	-6.8633	4.3508	-3.8948	-2.3767	-1.3462	-7.8616	-1.6076	0.38669	-0.30953	-4.6131	-1.7044	-12.478	-6.3902	-3.8044	-3.9136	-6.7585	-6.0783	-4.1273	5.2845	-1.4436	6.9516	-1.7195	1.2576	-5.888	-0.61151	-2.4552	10.108	4.8379	4.3123
f1009	One	15.991	-33.043	-21.606	37.092	-10.771	-32.679	28.599	-6.477	-3.4616	-19.669	-5.2822	21.169	-2.5345	3.7857	13.378	12.704	1.8281	-4.208	3.6913	6.475	-1.5592	-0.74695	-7.2756	-3.523	3.2398	6.5805	5.4863	7.4853	-1.2128	-3.19	4.5571	-1.6902	-2.571	4.5755	-4.7611	-5.3385	-1.07	0.41562	-0.56365	-2.5682	0.48481	-0.077462	-0.14815	1.8725	0.13204	3.864	1.8751	-0.54728
f1010	One	79.558	-21.11	-11.837	-10.746	-15.231	-29.242	33.11	15.747	0.41937	1.3862	-14.298	20.017	-4.0343	-11.99	8.9182	-12.427	-9.8222	3.4014	-0.72455	4.3927	-6.6254	-0.3327	0.1904	-1.0322	-0.099246	6.2525	-2.2999	3.3458	-1.8982	-1.9306	6.6824	1.7785	2.0937	4.0918	-1.9189	-1.5459	-0.060081	8.7916	3.0316	-1.0253	-3.726	2.6086	-2.6718	-4.147	-3.8721	0.87386	2.5838	1.4937
f1011	One	21.835	45.188	-42.231	16.067	-2.4248	6.0947	-22.718	-17.299	10.83	7.8967	-13.672	14.656	12.776	-15.985	20.515	-2.7893	-13.544	2.4266	8.2065	3.4749	-1.3788	-6.8373	5.6106	12.275	4.3366	7.5722	0.19716	-7.8711	-2.0877	-2.9037	-1.0036	-1.8514	-1.1927	-0.16469	3.255	6.7979	-4.2517	4.9383	3.4679	10.474	-0.44425	-1.1044	-0.70337	9.1499	6.6314	-2.9791	-1.2011	1.3943
f1012	One	30.431	16.068	-44.868	-14.074	-32.634	4.2124	-7.0781	28.143	-23.546	10.003	-14.626	27.003	-5.5748	6.3297	6.3221	-0.46837	-4.5961	5.9624	9.3584	6.6642	-4.8541	1.6761	-0.4377	-2.9314	2.5689	4.9061	4.0625	3.2811	-10.33	6.0451	-2.0279	0.33572	-3.3112	-2	1.6263	-4.0047	4.1399	-2.4863	0.65344	2.3881	3.8459	-4.0323	8.0518	0.11841	1.8653	-1.3735	4.923	2.0978
f1013	One	129.43	17.359	-21.259	2.1478	-8.0561	7.6531	3.0009	5.0878	7.9817	10.565	-5.1961	21.102	-11.068	-3.0545	8.3457	-5.5681	9.0188	5.4041	-6.3832	0.32885	-3.8398	3.1002	7.4146	9.2966	-2.0144	-1.7226	2.5076	-8.5989	-1.862	5.082	5.3495	5.4979	-3.1682	-1.6096	-5.0628	-2.6635	-3.271	-6.6842	7.6032	-0.69131	0.3568	5.9223	-5.2726	3.7213	-1.0225	3.1001	2.6262	0.72168
f1014	One	10.72	-34.672	-12.612	34.625	-22.272	-41.574	33.956	11.475	12.061	-4.1297	-16.197	15.356	-14.53	-5.6917	-12.255	15.303	7.0417	-5.2238	-0.58471	-11.451	6.3067	2.4688	2.6939	2.0277	-3.6513	4.5987	3.1429	-5.1349	2.4298	1.9675	-0.021057	3.524	4.3511	0.95335	-3.1424	-0.48756	-5.2054	-0.37386	-1.2297	-10.264	-1.3742	-6.3072	8.2976	-0.6897	3.4107	0.86881	-5.7349	2.8428
f1015	One	-50.369	38.366	16.022	-11.519	-9.368	-22.971	1.8721	-6.4296	12.899	3.806	-8.8802	-21.872	-25.829	6.3524	1.0465	-13.978	23.981	-15.48	0.021	-3.8336	-1.4923	-13.534	4.4483	-23.113	9.4125	13.187	-0.33127	-10.588	2.0824	-4.443	2.4634	6.4028	-5.8405	4.6353	5.6818	-5.2718	-2.0632	2.9273	0.96447	6.8187	-1.4745	-2.1657	-2.9134	-3.3177	3.4469	-2.2943	1.8981	-0.82786
f1016	One	20.549	-30.957	-28.869	-2.3927	-6.1669	47.511	18.662	0.96787	-31.96	-11.028	6.2897	-16.408	-4.3266	-5.228	5.5931	4.7747	-15.248	4.8194	15.223	-7.2803	0.093659	-1.9769	-3.1423	-6.2859	-3.9952	10.457	1.971	-10.366	-6.2086	1.6067	3.2451	12.164	3.6228	3.9881	2.5123	-1.3922	-5.3367	-4.5813	-1.487	0.32106	8.2015	-2.987	-6.3902	-6.2586	-3.8184	0.53696	-0.10892	-2.2526
f1017	One	4.4527	3.4293	10.944	21.564	-27.29	38.52	-20.551	-25.489	-15.388	2.547	1.4115	-0.48683	-6.3373	11.881	10.318	8.94	9.837	-1.7664	5.9926	-1.8441	2.7133	-3	2.0594	-4.7378	-2.9932	6.5949	-6.3792	0.80698	0.26882	-6.9551	2.9832	-6.5339	-0.56847	-5.7049	4.0539	7.8647	-0.11885	-4.4879	6.7197	-5.9049	-0.16511	2.3554	5.881	2.6661	5.0896	2.5285	0.020826	2.368
f1018	One	37.691	-38.201	-17.489	54.456	6.1854	0.816	-28.852	-33.594	3.1715	-2.0473	-2.4913	2.5853	2.0446	-1.6103	-15.088	15.807	7.4233	8.8685	13.006	-2.921	-4.1581	-9.4811	-7.1203	2.2984	-0.75884	-9.1503	7.0593	0.88404	-11.204	9.0057	7.9825	9.3704	2.0086	2.2039	-0.20123	11.479	-2.0851	-9.4503	-0.1464	1.1468	-1.5025	-6.8417	-1.8515	-3.7118	1.2631	-0.59905	-0.15247	0.82796
f1020	One	47.797	-24.684	37.577	27.481	-42.296	7.3365	-5.9396	-17.423	-7.7909	11.755	-2.7108	-17.81	8.3203	-21.184	14.818	-1.4687	18.865	-9.0462	2.3424	1.5816	-0.39144	12.394	-9.4842	-4.3645	-2.674	-1.438	0.93796	-5.9292	5.2027	-1.3007	4.3327	-0.80341	7.1748	2.0867	-2.8992	3.5332	2.9223	1.1664	2.2915	-4.5001	-6.0944	-3.9053	-7.6019	4.5879	1.065	0.14354	-0.57216	2.2465
f1021	One	40.786	1.3225	22.664	1.6174	18.747	-25.736	-8.849	-27.401	10.357	6.5367	-6.769	-16.087	-15.797	6.0527	-3.5992	-2.7005	-2.1401	14.964	-10.83	5.5544	0.17748	1.6909	5.2941	-7.0853	7.073	-1.8413	2.3333	7.2298	3.0955	3.1733	0.1006	-6.6598	0.14511	-1.6733	5.5308	4.796	5.8008	-0.4449	2.0027	4.8115	-2.8895	-1.1261	0.93303	-4.5444	6.0092	-2.2815	-2.9584	5.2604
f1022	One	29.476	0.1301	-1.1775	23.99	26.345	11.638	-8.2699	-23.598	16.829	-24.905	-21.591	-13.66	33.542	-0.73851	-2.2706	2.8792	1.7847	-18.585	3.5432	2.7727	-15.848	-9.8704	3.1575	2.4596	-8.7035	10.418	4.8297	-6.5622	6.6184	-2.42	-4.2119	-6.2747	0.81062	-4.2101	-2.5923	-1.0437	1.6178	-2.8601	7.0534	-8.6431	3.7807	2.7904	0.44983	-1.2258	4.5983	-3.2651	-4.1413	0.36007
f1023	One	-16.185	-35.682	1.8121	33.008	-26.345	1.2052	19.49	-16.852	-5.3565	16.227	-14.443	-15.581	0.73344	8.6387	6.0154	9.6355	-7.6323	0.13645	-1.6972	13.885	-4.4982	0.95665	-5.4808	-5.6861	-1.4482	4.126	-2.0151	1.5793	-4.2417	-0.36103	-0.24549	-3.4886	7.271	3.5061	1.1263	-0.79022	-4.3099	-1.1737	-0.094191	2.9677	6.2996	3.0245	3.3193	3.9134	-5.964	1.8403	-6.215	-2.3705
f1024	One	54.748	74.815	20.435	9.2676	41.039	14.176	-21.088	-8.8211	-9.3207	-6.8188	-18.773	-20.912	-14.259	-4.593	-11.886	-3.1706	-0.74839	-18.209	-0.34106	5.3425	20.051	7.1813	5.7469	11.501	4.5913	-2.8294	8.4975	6.5738	-2.6253	9.9274	1.2595	0.96256	-7.1193	7.1678	1.2383	-7.4774	7.8479	0.59718	1.3623	-3.572	0.80245	0.5333	0.70583	3.4339	2.7498	9.7919	-1.6169	-0.037169
f1025	One	25.504	38.586	-10.878	-19.011	-14.862	24.698	-31.32	11.617	45.462	35.551	-2.636	-3.0289	-15.137	-16.138	11.989	2.3559	4.2276	-3.3769	-8.4501	-15.12	3.663	2.4503	-4.4946	-0.922	-5.468	-7.0587	-8.2641	2.5215	-7.9641	0.47885	-5.0325	-3.1076	0.79783	9.5862	-7.5403	4.9562	0.33371	-4.4231	0.97301	-5.1706	7.6727	-2.1469	2.7233	-0.95391	-2.3311	0.32225	0.84034	-4.4709
f1026	One	36.366	44.226	25.891	-52.126	-18.172	1.4623	-65.86	9.848	-3.7838	-15.463	11.319	14.455	-1.1749	18.121	14.794	11.773	2.2255	-17.793	-1.6006	-11.153	-3.7188	2.2892	-8.9531	4.3745	-2.3067	2.4307	5.7625	-1.5461	5.8058	4.1896	-13.233	12.462	7.8046	8.3814	-0.76923	-1.1467	5.969	9.1413	0.75168	4.4343	3.4789	-0.86961	1.1039	3.6763	1.1469	-4.365	2.7378	-0.11329
f1027	One	20.42	-34.753	-27.966	8.4552	-31.947	14.118	-9.8427	-4.6081	4.1393	-4.1109	9.7015	-9.0947	4.6023	9.8546	-10.926	-2.5741	2.3883	4.4108	-2.1378	0.31572	-3.0101	-7.6906	-1.9258	-7.5493	-7.4452	3.293	-6.0543	15.632	12.396	-5.0186	-4.0687	-2.2042	-10.029	-3.4729	-5.9143	5.8104	0.97159	1.4056	2.5	5.1098	-1.4791	-8.1621	7.4767	-3.0985	-8.2998	-0.22924	2.4198	3.5503
f1028	One	40.75	-27.349	28.522	-3.9077	-7.4453	41.363	-12.065	-2.3804	-1.745	11.52	-17.199	-3.1272	1.8075	9.6265	7.6038	15.38	-3.0542	-7.5487	-5.2185	12.314	5.0834	-10.939	-9.79	-3.7026	4.8644	-6.9006	-3.0471	-6.233	-1.2033	3.6302	6.1442	2.5204	4.1843	-9.2672	3.0525	-6.31	3.5387	1.4249	-5.0084	0.49102	-6.4288	-0.017943	7.1717	-3.8795	-1.7587	1.0452	1.3921	-0.22709
f1029	One	-9.1316	72.776	19.248	-15.282	-32.467	17.201	-4.1422	14.529	-2.2469	-6.8267	19.395	-8.8557	-13.813	0.88315	-18.15	-9.3242	-9.6198	-3.3316	-2.0888	0.16947	8.8751	2.5725	-11.355	-6.0776	-1.275	8.5813	7.9946	6.8177	0.40934	-0.71446	-1.2905	-2.5706	1.0275	-6.2415	-1.5364	-0.19049	-5.3817	5.0454	0.0082981	-3.9724	-8.2027	-6.8334	-4.0467	3.3961	-1.3743	-4.2184	-4.9176	-4.0775
f1030	One	51.279	-44.761	36.748	-7.705	-22.408	10.87	9.5905	14.797	16.351	-4.6873	18.473	-5.4311	3.1163	5.8163	14.583	-12.949	2.9912	-2.3833	-1.919	6.5709	-6.4572	2.1211	4.9881	-11.558	-1.8639	-0.49808	-3.6632	-7.0393	-13.959	-5.0948	2.4507	-6.0652	-11.267	10.909	3.5982	3.1884	0.70028	-2.8422	-4.8763	-4.2201	-2.2977	3.4422	2.4185	2.713	5.1511	0.095024	3.9115	4.2844
f1031	One	79.895	-4.2284	34.7	1.4962	-0.11683	-22.09	23.317	-6.5354	2.8059	2.9949	-7.0304	0.56308	-19.077	13.145	-8.5708	-1.6568	-5.0091	3.2943	0.71519	3.8983	0.26738	6.9242	-9.1506	7.3018	0.75503	-5.5084	-3.5862	-4.9026	0.52861	-2.312	-3.1532	1.177	-1.5498	-0.92355	-0.36522	1.2044	-0.48404	-1.2565	-5.5372	-4.6086	-5.5402	2.7315	-5.352	0.13293	4.5559	1.5911	3.484	2.2406
f1032	One	60.921	-3.0753	-21.982	38.874	1.9929	-18.559	-13.958	-6.03	18.475	24.158	-11.889	-1.553	-6.4492	-0.85017	1.7486	-9.1082	-4.8823	3.5113	-6.0718	1.4523	5.0136	-3.1879	1.7497	8.6104	-3.0947	0.13023	-12.066	0.59258	4.1183	-6.021	-0.70101	-0.76846	2.3938	2.1821	1.6137	2.0821	3.7735	5.3785	-0.847	-3.2972	-2.3537	3.8874	3.0363	-2.7428	2.1413	1.9578	0.22493	-1.4261
f1033	One	99.613	12.065	21.969	6.5708	30.864	15.751	25.028	-8.859	20.09	9.7477	-24.799	15.228	12.118	-9.3291	-1.933	10.511	-19.212	1.1766	5.8647	-3.4393	-5.7932	-2.5098	-12.317	-4.6919	6.7416	1.4612	-0.42886	6.2896	1.2474	1.5162	-1.718	-6.853	1.4749	6.5584	6.656	-5.2566	-1.8831	-2.0178	-2.5717	10.309	-5.2914	1.8149	1.1676	1.0674	-1.427	1.7266	5.0744	-4.5066
f1035	One	65.002	-53.129	66.068	-27.423	-1.2371	-10.052	-5.5249	-18.195	-0.77245	8.297	9.9664	21.776	-7.2994	-10.837	-13.574	3.4218	7.8483	-1.3515	1.9811	-9.4113	9.5493	10.661	-10.169	-1.0672	12.827	11.387	-0.22496	-0.66092	-1.1442	1.8038	-9.1845	2.779	-0.26075	1.4578	0.17603	0.76506	-2.0453	-7.7526	7.6627	0.98629	-3.2298	8.1355	5.242	-1.1222	-5.1864	-2.4549	-2.5941	0.30423
f1036	One	30.022	13.563	0.95198	-16.312	-15.876	-6.7409	7.4875	-4.1007	-10.366	-25.821	-8.1708	6.3226	-12.689	-10.992	10.588	-4.4346	-7.0858	-0.20531	5.0048	2.0406	7.8279	2.9866	0.53254	11.905	2.2462	-2.0941	2.5415	2.0385	9.0421	-3.6904	1.7758	-0.38178	-3.4338	-2.3639	-0.28137	5.2118	-6.8721	1.4862	-1.1432	3.3916	2.3478	3.4411	0.99268	-0.17658	-0.27383	-2.4492	-2.0981	0.54839
f1037	One	51.127	46.267	1.4833	1.6328	-28.002	49.713	1.0979	12.833	-16.947	-17.01	19.249	3.9127	-13.833	-2.3254	5.0363	-14.404	-7.4902	2.3836	6.3064	8.5636	7.5646	-4.6818	-4.8693	2.3609	-0.098199	8.3676	5.5143	0.65353	1.2576	-3.9265	3.6621	-0.82123	-7.9275	2.5205	-6.0591	4.4763	7.7712	4.5029	-0.29851	0.8224	-1.3078	6.2683	4.8863	-0.1114	-1.9997	0.751	-3.6374	-3.0339
f1038	One	58.837	-99.373	-0.83706	-26.298	25.159	27.118	-2.5863	2.9133	22.784	-9.2025	-7.5149	-28.568	-6.5036	-0.5424	3.3864	-14.077	14.48	14.691	4.9906	-10.786	-1.7913	-1.2158	5.1981	11.714	-6.8474	10.365	4.8617	18.112	-6.1583	-2.6624	-1.4919	0.32559	7.6818	0.9031	-1.278	-3.1763	-4.5459	-3.3528	-2.9987	-0.832	-5.6343	9.5897	0.88038	0.095715	-1.8497	-5.8399	0.61606	-2.4352
f1039	One	64.336	55.273	61.383	19.98	10.444	6.108	0.6106	1.443	1.1224	5.0726	-14.192	12.826	-6.1865	8.3787	11.725	3.2714	-10.304	-7.4356	-16.398	-0.61515	4.9798	-10.734	7.1258	-0.11967	6.2939	-4.4407	-8.0486	2.1131	4.8727	1.8144	2.9369	-2.9642	1.1092	-0.04229	0.47164	3.3679	2.1672	-2.6402	1.741	0.79909	-0.35181	-4.527	-5.9312	-6.8307	-3.1824	-3.2935	-0.50283	-2.5679
f1040	One	111.06	28.886	45.087	15.166	-13.913	25.336	19.829	18.206	-11.824	-8.3177	1.2233	-5.6544	19.551	-2.1377	0.26	0.13689	14.742	-8.743	-0.72901	6.0128	0.67183	6.8446	5.2946	-3.3147	-12.51	-6.0625	-4.9748	3.9297	4.5795	-1.2637	-5.1329	2.3364	-6.1395	-5.0801	-1.0087	-2.7783	1.5105	-13.006	-0.079427	3.7144	3.2587	-1.5676	-2.5724	2.1289	-0.25958	0.52803	3.9172	-3.4289
f1041	One	55.058	-19.21	-16.688	-3.9916	-32.148	39.138	19.371	4.0418	3.3447	6.787	-14.348	5.8203	-4.7114	-22.607	7.3752	4.404	19.865	-1.9859	-5.1871	6.1348	11.882	4.5226	7.5141	1.4307	-1.8666	6.3905	-4.2191	-0.48144	13.618	5.4292	1.8804	-1.6536	10.353	-2.4757	1.3129	-6.9267	-0.37977	2.6049	-7.4127	2.0174	0.060868	-4.6953	-2.9427	-1.122	-1.9702	1.4326	-3.1283	3.0292
f1042	One	105.45	72.165	13.369	-24.995	15.517	31.477	17.239	27.098	14.907	-18.651	2.2709	-22.663	8.5075	17.092	-2.2888	15.877	-2.2392	11.791	-11.057	-0.44298	6.3261	-7.0257	3.0994	1.7515	6.4087	6.0665	16.842	1.2946	-6.4645	-1.951	5.9765	0.29369	5.5845	-5.2095	1.0614	6.8576	3.1907	1.9354	-3.244	1.7887	4.5708	3.6123	-4.665	2.0939	0.99304	1.5821	-1.2113	8.0462
m1000	One	-69.196	-6.8808	-31.944	43.103	3.0791	50.564	-36.273	-54.019	-3.9313	-31.272	24.341	5.2688	2.4803	-13.076	12.352	4.1002	0.44498	10.441	-9.8262	5.5135	11.318	-3.7295	-1.2681	3.2154	3.4993	-8.1948	-4.1165	4.0492	0.14089	0.25635	-1.0966	-3.8744	-4.7142	5.3602	9.5793	-10.764	-10.41	1.2164	-0.090326	-4.5127	-1.8646	-2.8322	-1.0207	-3.0352	0.89182	-0.79637	5.3509	1.2508
m1001	One	-183.88	-156.98	19.182	34.439	14.161	25.48	-28.328	49.658	30.172	-10.742	-26.586	5.0141	-5.6649	18.376	5.6507	-16.855	-2.9319	18.465	17.637	-4.6856	9.185	-5.7849	-13.546	-8.8241	8.2392	-9.3	-4.2675	-1.2277	10.464	5.751	3.0164	-0.054759	-2.1685	-4.0357	-1.0919	-4.7873	3.2532	-0.58639	5.3023	-4.373	6.3803	2.524	-5.5134	5.7724	-1.9263	-0.45181	-1.4966	2.2984
m1002	One	-42.921	41.426	-16.797	23.914	23.885	24.736	-38.145	20.47	6.3674	-5.6973	-13.322	36.545	11.158	16.113	-9.6938	4.0947	13.508	10.826	-1.7285	8.4109	-3.4806	19.235	11.198	-2.6478	-6.3148	6.0409	7.3748	-1.5688	-4.471	0.3385	-5.0157	-4.7409	-3.0599	-2.634	0.29687	0.81018	-5.9658	10.175	3.8642	-2.0295	-0.44208	-1.4475	-4.7934	-8.7068	0.82767	0.18755	1.8108	-4.2545
m1003	One	-26.3	11.89	-15.814	20.997	19.104	13.652	11.023	44.044	-1.091	9.8706	1.6406	3.8301	15.98	2.0367	6.3882	2.5223	10.975	-8.7251	12.91	-6.05	4.7545	14.275	13.314	-5.8856	3.1302	-13.12	3.2013	4.2732	1.1209	0.3833	14.085	2.7056	1.3079	-1.2114	3.0522	7.3243	-3.1161	6.006	2.9579	2.3813	-4.9802	0.093042	4.2913	-4.0414	-1.9088	2.9792	-2.9814	-0.91387
m1004	One	-43.112	74.182	-18.25	21.965	36.195	-20.244	-10.329	-0.41686	-2.0773	-1.6572	-12.316	4.5643	1.3568	-12.583	-1.0496	7.4066	6.6886	8.9702	0.61804	-1.5209	1.0048	4.7821	-2.2787	-14.546	-11.133	-5.5396	-2.3602	2.1242	-0.55062	5.1659	-4.1354	-0.50389	6.6648	5.1424	1.6144	-0.20879	4.6078	0.5689	-7.8684	7.4834	-0.1972	2.4757	-2.4198	4.0309	1.1966	-8.6539	-5.0138	4.8637
m1005	One	-42.191	-59.991	-50.748	21.477	9.9076	6.7083	-8.387	-6.4185	6.7103	-8.1396	0.28111	11.497	14.987	-14.08	3.1606	-5.5373	-20.39	-0.6975	-6.5686	-11.376	-6.3037	-3.9072	2.7164	-5.2455	-3.5845	3.7691	9.5878	-15.336	4.0294	-0.45358	-3.5383	-6.7206	-3.0833	-2.3981	-1.6528	-4.9073	11.571	-2.7831	-4.3112	-5.4969	-7.2096	-1.2173	0.33594	-1.9407	-3.3141	0.7537	-3.5666	0.15723
m1006	One	-53.496	-44.805	36.317	-44.388	7.7039	-47.385	-41.526	-6.5555	-24.673	13.215	-1.0714	-16.779	5.0557	-5.9654	17.16	28.725	-7.1645	3.347	11.169	-1.3536	-4.2827	-0.3274	-1.9992	10.913	0.57954	9.1012	-5.8538	9.7568	9.9687	0.15861	7.161	1.287	-7.9625	-0.29575	-3.9866	0.89898	1.4271	-0.48496	-4.6683	-2.0713	-0.46277	4.1775	-4.0958	-7.739	0.20085	1.9043	-1.1475	-0.19182
m1007	One	-188.87	58.258	130.24	-81.891	-6.2686	12.007	30.245	-27.046	20.573	22.786	3.3426	7.1436	2.381	8.2062	3.4909	11.777	-16.499	13.316	-1.6655	2.8234	-3.3159	7.6501	1.3123	-2.1327	-0.8549	3.2118	9.4341	3.803	4.1576	-1.2387	2.6683	2.6742	-1.5566	1.9143	-0.71015	-0.82518	0.55617	-1.2268	6.1104	-3.8834	-0.58627	-8.3544	-1.393	7.7201	2.511	3.8815	2.0239	-1.4479
m1008	One	-10.935	71.499	-35.263	-7.3817	-0.46915	-5.713	22.333	-12.474	1.0454	3.6126	6.866	5.6131	10.833	10.498	-5.5786	10.111	8.5304	14.409	2.9134	0.083734	11.74	10.424	-7.8715	1.191	19.962	0.2581	0.40393	-12.948	-3.994	-12.765	-7.5968	-7.1393	-0.46599	-2.5902	-6.067	-1.8548	6.2324	-4.197	-7.8383	-3.9307	5.0999	0.75829	-0.87422	-6.0479	-0.73548	-4.2267	-0.75527	-2.8034
m1009	One	-215.42	68.033	65.393	-40.808	-30.846	2.8374	4.7069	11.401	3.6927	-1.2255	-18.414	-1.8661	5.126	-3.4938	-14.56	7.268	17.384	9.4263	-6.7615	2.1302	-4.9604	-14.593	11.465	14.093	-4.1361	-5.8255	9.3571	-8.7944	5.2497	-1.8881	6.2179	0.46818	-10.778	13.81	-2.2477	-1.8233	-2.5699	-2.0302	-6.5511	2.2369	-0.28391	2.4701	3.7018	-1.0535	-5.9691	-4.6077	-0.25097	-0.68879
m1010	One	42.838	55.181	-33.884	-24.263	-6.6991	20.758	18.035	2.7268	-11.987	15.324	-13.929	2.9	22.844	15.561	-24.668	-6.1746	-2.5007	2.2038	-12.151	-2.2504	-9.9968	-2.4803	-7.1481	1.0874	-3.4373	5.4953	-9.7318	4.9171	-0.75059	6.7414	4.0433	7.8452	-1.5533	2.4255	0.43456	-3.7113	4.2393	-1.5145	10.103	-2.7916	-6.474	2.002	-4.8831	-4.5778	4.407	-3.7483	0.87469	-1.6022
m1011	One	-64.631	51.802	-123.67	-112.82	-45.455	0.17794	-36.161	-7.9058	2.6884	-2.7862	-14.999	-21.2	-0.69984	-23.961	-10.561	-6.94	-11.147	8.6927	-6.7013	3.6459	-9.6751	18.422	9.6244	-4.7661	14.074	-2.0798	-4.5647	-2.3458	4.7511	-0.48763	1.1295	3.4875	2.2653	-4.9754	-0.82965	2.1061	0.78205	-4.7442	2.4733	0.11375	2.8642	2.2564	-0.92515	-0.3664	-2.0991	2.4248	2.8433	3.3654
m1012	One	6.5401	35.827	10.989	7.5111	26.213	-26.681	-15.859	24.474	-21.487	9.7189	2.6701	-28.223	17.052	-4.7184	-9.4567	-12.506	-2.2351	-3.5834	23.374	-7.3226	11.259	1.8561	-0.94132	3.2073	9.8537	2.0789	-5.1914	-6.8709	2.1472	-3.5034	-1.3052	-3.466	-4.2925	5.7408	3.1843	-0.26923	-4.1798	-2.314	3.791	2.1974	-2.7184	-5.6146	0.44019	-1.5089	3.9684	-0.15793	0.03973	-1.4268
M1013	One	-46.841	-36.533	-28.462	7.9239	39.662	25.974	-16.519	0.24306	-9.4777	-6.1723	2.0671	-0.98749	-14.201	33.852	-4.1881	-4.0627	-8.7494	-20.871	2.0603	14.603	-11.153	8.5922	8.8865	2.4279	7.6228	-0.037086	-9.6116	2.6016	-2.6064	-2.4942	1.8227	-2.2099	7.2958	7.5219	-21.577	-4.59	-4.1494	-5.5524	-6.3413	3.772	-3.6614	-3.8702	-0.60552	1.4756	1.3108	-1.912	-1.0125	5.3393
M1014	One	11.536	34.342	34.895	1.1319	43.548	16.792	-0.2132	22.456	-26.858	36.361	-9.4454	-1.0267	-19.441	-18.665	-11.748	-5.1161	-7.5408	-16.371	8.1643	2.2942	-19.923	-4.4307	-4.1466	3.4451	-3.7972	-4.9973	5.0809	-3.3473	1.2997	-7.7947	3.0321	-8.4341	1.7211	-2.4388	5.7893	1.6185	-1.0234	2.0974	0.78301	-4.6515	6.1019	0.1229	-0.93555	0.91214	-7.2466	-3.1286	3.1988	3.5856
M1015	One	-16.025	65.306	11.575	-10.527	36.118	15.613	11.456	-30.164	-19.686	-8.1116	16.469	27.129	-14.959	10.649	-8.2421	7.2127	-1.5164	7.3962	-5.0636	-27.329	2.0579	-6.1695	8.3396	-6.8747	-6.4681	-1.4021	-14.915	-6.6751	4.086	-8.319	4.7623	-1.759	0.42676	-3.1367	-4.8103	-1.2045	-4.8116	-0.1354	3.8759	6.3866	0.48159	4.8215	-2.881	4.6732	-0.99215	5.4866	-4.3257	3.1606
M1016	One	0.85285	57.508	-8.986	24.681	15.146	-26.483	6.1758	-23.79	-12.714	29.815	14.284	-0.68269	30.594	11.969	8.8626	-32.781	-1.1544	1.7976	-11.25	-4.9482	10.349	-6.808	-2.2619	-2.4205	4.5794	7.7675	7.1666	-1.5041	5.7149	23.001	3.1606	-5.8989	3.0387	0.49628	-8.4231	5.6277	-10.72	0.11723	-5.8217	-3.4608	5.0343	0.17038	2.25	1.6106	-2.8007	-0.11091	4.1835	0.57323
M1017	One	-61.996	-1.2492	-50.062	-12.107	21.74	-31.133	15.68	2.0186	-9.9068	-18.495	-18.018	-24.772	-11.502	19.682	15.457	10.742	1.5362	-1.9279	-9.4259	-6.9266	10.357	9.4862	-0.29643	10.481	-8.6661	6.0606	-9.9405	-7.8509	-15.659	8.0847	1.5772	-8.6305	-6.7743	-3.7227	6.6184	2.7352	4.9314	0.91422	5.9449	1.3315	-4.8985	-6.165	-0.7924	5.4227	-11.905	-5.0819	0.97561	-1.6094
M1018	One	20.281	55.363	2.118	5.5001	26.159	-17.511	4.0973	-5.9528	9.1974	-9.4293	14.448	-10.561	-15.423	1.5368	0.83288	6.4726	-1.9766	-7.646	-0.83057	10.273	3.6736	-7.0714	-7.2194	2.482	-1.8432	-12	-2.2661	-9.365	1.3126	-2.9735	-1.8989	3.35	4.2303	-4.2986	-3.456	3.1922	-5.2111	9.0691	4.2576	-6.145	1.5251	6.1148	-1.5997	-3.1831	-2.2265	-3.5674	6.9158	-1.8391
M1019	One	-42.408	-49.105	-25.194	-2.2497	-22.712	9.909	14.238	-10.789	-5.9746	24.365	13.343	10.117	17.915	8.8868	-12.493	-2.6912	-1.7919	-6.4808	2.2877	0.98398	5.3629	4.1758	-2.2642	8.6018	-9.3783	2.6243	-13.298	1.7046	-1.7749	2.8873	-3.3268	1.3695	-8.9093	1.5942	8.4849	1.6881	4.4382	6.7529	-9.6735	-1.2007	8.3359	1.6043	-4.6483	1.8809	0.51206	0.91915	-2.5947	5.9742
M1020	One	-158.34	-58.414	-19.292	64.503	3.4195	-9.0834	9.1721	-9.4077	-11.044	1.3256	-12.371	10.983	6.3309	2.9024	9.3507	-5.2574	10.745	-25.619	-15.934	-16.009	-3.3424	2.1215	4.5033	2.0884	15.639	1.0818	8.0386	11.755	-1.0746	-8.0859	-3.4481	9.1194	-3.7601	-11.232	5.8634	2.618	1.5323	-4.1384	-5.9104	1.5732	1.1831	3.9996	-2.9431	3.7485	-1.6943	0.61753	4.6333	-3.1955
M1021	One	72.521	-152.53	120.3	-69.249	-8.1899	-16.806	-4.5869	10.572	-18.456	-0.88833	8.7543	-3.6755	20.79	-0.25488	6.7166	-4.2196	3.487	6.7326	-8.7432	11.275	1.522	0.11527	9.9319	2.2672	3.3713	-6.1485	-7.3754	-10.43	-6.0349	4.6616	-2.3289	2.0228	3.7932	-7.5882	0.047618	-6.6509	-3.6788	2.2234	3.7676	4.3695	2.7819	1.1968	5.0978	-0.014502	2.1993	-3.0676	-5.3544	-3.3256
M1022	One	-88.482	66.633	-50.589	-4.299	78.318	-8.9355	18.229	-4.9334	-8.7458	23.794	-2.559	-2.7083	-5.1261	-21.147	18.443	6.6651	3.4476	5.7003	2.358	14.195	10.976	3.1379	-2.4257	-17.166	-12.53	1.064	3.6215	5.965	-1.7419	-2.4659	-2.9545	7.0503	-8.9205	-5.6492	-7.6325	-3.7629	-0.69851	-0.30057	1.0556	-0.61651	2.6423	3.4745	4.0477	0.40792	4.9025	-3.5756	-1.4783	-2.2015
M1023	One	-66.972	5.1222	24.381	31.508	11.261	-25.441	28.445	17.067	22.232	-29.621	25.427	5.9896	1.0572	-12.729	-2.9792	15.071	-0.5424	1.4106	15.707	11.195	-1.0075	-4.8612	18.031	-0.71785	7.5952	11.03	-16.291	2.3479	4.7938	11.714	-1.2313	3.009	4.5439	0.093893	-1.6922	7.3191	7.2782	-0.34656	-0.29355	-4.4476	0.46456	-0.2771	-0.41536	3.6857	-0.46292	-2.1595	7.4048	-3.4383
M1024	One	-55.252	147.94	1.4888	2.568	40.23	-29.422	-5.7556	26.388	13.177	-34.179	24.955	5.6134	1.8178	-0.075042	7.0232	-12.065	15.609	1.8311	-5.7749	9.255	-20.398	8.4976	-22.894	7.0853	-1.1317	3.0386	-5.6353	-1.894	6.1359	4.2422	3.6828	-0.64719	3.029	0.2599	10.722	-2.3597	-2.406	-7.83	0.13125	1.4949	0.28796	0.335	5.5331	-1.3712	-3.18	7.3206	-4.9082	2.9198
M1025	One	-94.598	-151.4	55.486	6.2496	23.58	-5.5328	-20.421	-34.421	-19.877	-8.1737	13.129	8.943	6.3815	-22.381	-20.674	-4.4464	5.9385	0.33197	-3.0517	1.9552	-4.1296	9.8295	0.67415	-7.7581	-0.41536	0.79475	4.0049	-0.67292	-9.0515	-0.89627	5.9333	-2.758	4.3514	5.7693	-1.5712	2.0956	4.8194	7.5054	0.8816	-0.40025	-3.5343	2.3436	-0.57742	1.7469	-5.0545	0.98725	2.9468	2.4164
M1026	One	1.2926	-66.611	-17.083	-8.8253	33.919	44.785	40.42	23.578	-24.061	17.892	26.095	-14.022	-19.051	-9.3846	1.9184	11.597	14.446	8.9729	-1.8817	-16.418	-20.11	-3.6353	1.8777	9.0441	10.832	-3.0797	2.3616	1.1349	4.2447	10.852	-11.363	-12.287	-1.7624	-1.3265	-1.1828	-2.0513	1.7891	6.1156	1.8006	0.61035	0.93743	-3.7591	1.9303	-0.23509	6.5363	1.3	1.1854	-0.66017
M1027	One	62.554	-143.05	-78.95	-205.21	53.514	-19.076	6.2987	-1.2978	0.8396	-11.405	-1.1543	22.017	3.5745	4.9628	1.2944	-5.0919	12.33	-10.359	-1.8489	5.5585	10.604	-13.461	-6.7807	-3.6035	-6.2571	-3.1382	4.1932	1.6049	2.9389	-4.7993	1.172	-4.193	1.8053	2.1955	3.2975	7.468	-0.14003	-2.6633	-2.4617	-1.5705	1.2469	-5.7829	-2.5671	0.0043246	1.9476	4.5102	1.2726	-2.2754
M1028	One	17.597	-49.292	-53.416	13.202	-18.184	-18.049	-2.3069	35.258	-12.54	-12.792	5.4295	-8.2108	1.4751	-8.7924	-10.696	7.4181	-13.695	4.3127	-12.379	-9.9216	3.0681	5.7203	-8.3742	3.2624	-8.7304	-6.5588	1.9589	-5.2285	7.8143	-1.5973	10.412	-0.17828	-2.9591	-2.9551	-3.6017	-3.1316	-3.3859	-3.0957	-3.4784	2.4619	-6.3762	-0.11508	3.0662	7.042	8.4353	-5.9054	6.5731	-2.7468
M1029	One	-104.22	84.571	87.029	-25.131	-45.656	-12.097	15.865	-6.6008	-24.514	-34.587	-18.678	2.7507	-8.6998	-3.377	20.186	-17.727	-6.7093	1.1855	5.8084	-11.017	-5.7819	3.4312	-0.29903	-5.1086	-7.2572	-10.211	0.037246	7.7081	-6.2732	3.4003	-4.8963	-9.3437	9.0528	-4.2	0.15089	4.2383	1.3053	-2.3553	-4.5602	-1.8852	0.97488	0.67695	-1.4271	-6.9456	5.2588	-0.22384	2.3143	-0.79072
M1030	One	-63.212	-52.085	19.521	67.163	-9.2976	-34.907	-23.546	38.026	2.379	4.399	16.313	3.6957	-0.24502	-12.483	-7.5002	-2.0801	-0.026108	3.2708	-19.11	1.3303	7.2345	-4.1237	-5.2916	9.1738	-2.0227	9.9997	0.41031	5.5142	-7.5144	-13.793	10.274	-7.2708	8.0892	1.1495	-1.7674	-4.1692	3.1228	-2.1634	5.3052	6.4172	11.943	-6.1941	-2.6072	-3.4352	5.4313	1.2171	0.83386	-1.3794
M1031	One	61.476	63.753	7.1321	-29.658	-21.428	-26.607	-41.354	23.799	14.695	14.059	37.2	11.834	9.5516	-6.226	6.5553	8.57	-6.2308	-11.778	3.9486	-5.0916	-6.38	-9.1181	5.0797	-6.5624	5.4951	-6.6589	-0.25898	8.554	-10.425	3.501	5.5209	-4.5821	-6.5756	-7.034	-1.0128	-5.3378	-1.1956	-1.7856	-4.4086	-3.5941	-5.2503	2.6445	-6.0565	2.2157	-1.8916	-1.2175	-8.8809	-2.687
M1032	One	-126.19	1.9061	0.7708	-16.713	4.4686	20.853	31.539	16.651	23.066	1.6931	6.8917	8.1876	4.064	-23.267	-5.302	-6.8182	-8.482	-11.091	1.9537	8.122	4.821	-9.1448	-0.44515	11.285	3.896	-1.4188	-4.5624	4.8013	-10.488	-3.4635	-12.299	9.1626	-0.35243	-5.4261	2.1559	0.59055	-6.6441	-1.7609	1.6524	-0.93282	-4.7913	-5.5138	-1.2127	-1.519	-0.058261	-2.9281	-2.8245	9.2081
M1033	One	-5.9314	27.418	-28.872	-12.421	-15.1	1.1272	-8.1425	12.541	16.762	12.129	20.058	-2.9037	6.0941	14.112	-19.027	14.93	-9.2607	-10.847	7.935	-3.0591	9.3582	3.0373	9.6405	-7.1973	-3.3469	0.71975	3.4026	-1.1356	4.3226	-2.2682	3.7048	-6.3413	12.358	-0.17539	11.226	-2.8387	-3.0551	-2.1537	-1.3634	-1.4963	1.118	6.0822	6.3659	0.81483	-0.96799	-1.1357	6.6108	1.1193
M1034	One	-66.051	-91.906	-35.027	28.602	-18.547	-28.738	5.9678	1.988	1.1712	11.723	22.097	-2.2588	-21.126	15.819	4.7601	-3.3861	-22.039	-5.5991	1.0288	7.2831	4.6789	3.2321	15.498	0.66666	-12.513	-3.4119	12.835	-1.8345	7.7969	4.8824	-11.59	-2.2003	1.9397	6.0196	7.9413	-1.5059	-0.80717	-8.6923	5.1203	3.3346	-1.2095	3.4495	-4.6327	-5.2549	-0.14787	1.5826	-3.6276	-1.4523
M1035	One	-102.33	49.054	-16.445	-9.0466	3.5317	-8.7029	8.5161	-24.444	0.86257	23.965	14.424	1.609	8.932	17.329	18.339	-18.012	4.642	7.854	15.487	-10.97	2.5557	-3.2391	2.4613	13.414	-7.4897	-3.0551	2.0079	-2.0479	-3.72	-7.5238	3.8664	9.8195	10.151	-4.0779	-1.2851	-7.5734	9.1077	0.82865	0.80555	0.55344	-6.001	-2.767	5.9398	-3.4472	0.16995	1.6781	1.911	2.6977
M1036	One	-84.691	10.985	-18.854	30.266	-14.774	6.8486	-10.83	-1.1937	-16.193	16.912	-2.7252	8.2332	-3.9085	6.3916	-15.87	-6.0169	13.741	7.3444	4.9082	20.357	-0.042811	-7.8681	-3.7336	6.5879	-0.38681	-3.9574	1.3451	-4.2434	1.9351	-4.7594	-7.9835	-2.8467	6.6133	-2.1285	0.096324	9.5242	2.1664	-3.3514	-2.3869	4.8761	-6.8172	1.2693	-3.0104	5.6602	-0.18503	3.5051	-1.6223	-9.7491
M1037	One	-116.74	-5.5926	-71.517	-10.202	-32.299	5.4137	22.639	-33.17	28.038	-9.3815	15.91	-12.894	-11.73	-8.6244	-13.362	-0.88739	2.9755	-11.016	2.9806	0.44026	-8.18	-5.9987	-4.5873	0.39634	-1.8701	-3.9026	-1.696	-2.2178	-7.1518	12.056	6.6136	-0.54289	0.64924	-5.6202	-4.212	-2.6154	3.9305	6.1814	1.0327	7.4677	3.9935	3.8035	0.38162	-1.9095	3.7967	4.3684	-1.8578	-7.3083
M1038	One	-43.268	-5.9673	0.3729	37.631	17.832	-2.8994	-11.497	44.42	-23.422	0.34949	3.3417	-20.842	9.1467	-7.1574	4.8222	6.4524	-9.4651	13.1	-22.843	0.61782	-0.87672	-9.9268	0.96102	-10.169	-0.41393	0.95175	-3.0093	-2.5485	-2.3156	-2.4564	-12.343	14.128	3.8868	4.8561	-0.51127	5.7267	-0.41543	1.5359	-1.431	-3.7307	-4.9057	2.6712	1.619	0.66062	-0.4887	9.5091	0.46799	0.55762
M1039	One	-79.697	-20.63	-24.443	-9.3512	-20.413	3.0075	38.311	-8.275	-2.6784	2.1059	-2.812	-14.55	19.244	17.158	-4.3055	5.3796	-1.7631	-6.7058	-4.6275	-1.2807	-2.1834	9.3743	-10.572	0.40899	3.0732	-8.5972	-3.7374	9.4188	1.5094	-4.0836	1.2152	2.6154	-0.53624	7.2989	2.9434	0.54659	-4.241	6.0886	4.3018	-2.4458	4.483	4.7588	-0.53538	0.4582	3.5957	-3.596	-4.1576	-1.0646
f1001	Six	170.59	24.126	-33.698	13.633	4.9179	-38.161	-6.17	-25.169	-2.8158	2.6746	10.688	-12.792	-3.6092	8.9371	2.5778	-5.1441	5.5757	19.319	4.7828	4.7243	-14.086	-2.4934	11.356	-1.0589	4.1225	-5.7969	2.4501	6.6977	1.9604	-9.2438	-0.7087	5.5526	2.7462	-0.95576	5.2216	-8.9641	-0.067594	3.0998	-1.2965	-7.4695	4.1394	-7.7155	-1.1713	8.2016	-5.5335	-1.3134	-0.8898	-3.9656
f1002	Six	30.723	-25.684	26.309	17.645	-20.338	-32.994	-21.5	-9.5609	-11.012	10.874	-2.959	7.2197	-21.95	5.239	-17.492	0.28521	4.8116	1.7497	-0.78373	6.376	-3.5722	-4.8401	-3.2965	-0.89696	-4.017	0.098291	5.5011	-0.22645	-1.169	7.8439	-0.82078	3.4824	-6.727	-10.68	0.45873	-1.6307	-1.411	-0.38307	-0.41786	-1.0488	4.5331	2.0989	1.7244	0.19786	1.0171	-2.4833	2.2015	6.4354
f1003	Six	46.535	-60.037	65.958	12.058	33.107	11.507	-16.72	-13.973	31.82	-7.261	-12.23	-8.8937	-6.6274	4.5747	-5.6693	-8.3869	-16.855	-0.9223	-2.0808	-6.6388	-10.472	16.556	1.338	1.2703	-4.6804	4.8687	-2.913	-7.1963	-0.36233	-2.1391	0.51772	7.6619	-6.4461	-8.0792	1.3056	4.8593	-6.2619	4.0488	-11.203	2.2775	3.4826	-5.5703	5.2779	-1.2637	1.4424	3.8152	-1.5743	-5.9002
f1004	Six	39.934	-49.366	-62.523	25.945	-29.623	-19.58	13.095	0.97514	2.5732	-6.0506	-6.1015	-4.159	6.122	8.8787	17.451	9.7533	2.4253	-0.78801	-1.7111	-1.2269	-8.7899	-0.57694	-2.4582	-1.0897	8.5998	-11.372	8.3101	-2.1703	0.33119	-1.3227	-4.8559	-2.1241	-4.3234	5.2269	-3.484	3.1994	-4.3828	3.3001	5.7573	1.5613	-1.8274	-1.099	2.0707	-0.94201	-1.7156	1.1264	-3.7433	2.2432
f1005	Six	59.637	42.941	-17.074	-2.4744	-12.172	-8.8675	-4.3822	1.4322	-25.784	-23.47	-27.811	15.839	-1.7576	-1.587	-21.38	-9.9401	-2.948	5.0692	3.5916	-8.0663	1.0396	-11.522	8.9149	-2.8809	3.4592	-4.4259	-7.8407	5.6822	-3.9184	0.80145	-1.4951	1.4726	2.0322	6.2013	4.3122	-0.57944	0.51882	2.0046	-2.8493	-7.2585	3.3456	-0.54769	3.627	3.2684	2.5312	0.72947	-4.8344	-4.0705
f1006	Six	81.051	16.16	36.245	13.791	15.502	-10.42	18.749	-18.824	3.7332	-22.757	3.4354	-4.3285	15.124	-13.618	-11.065	-8.6825	-10.74	-7.3466	-0.81926	-1.4211	8.205	0.60914	3.424	-1.6913	0.75146	-13.752	4.9545	1.9773	0.55271	-3.5319	-1.8837	1.7407	-0.20836	0.22879	-7.0234	-0.60041	7.115	-0.085191	7.4077	5.184	5.6154	-2.2132	3.8891	-0.51195	-4.1814	-1.0711	1.3932	1.3914
f1007	Six	157.74	-33.843	4.5278	36.893	7.9188	13.082	22.848	-4.2435	13.608	2.269	27.329	9.3259	-3.807	2.5023	1.7751	-7.5825	1.8469	6.0507	1.6148	-1.344	-2.6618	8.3684	-1.9235	0.94891	-0.081659	-4.088	3.0711	-1.6691	7.8715	-0.18145	3.7383	7.8744	-5.808	4.2051	4.1548	4.0175	7.4608	-0.38764	-3.063	2.8864	1.8409	-1.387	-2.8393	-2.7846	0.3897	-4.7278	-1.6595	-0.17471
f1008	Six	77.069	24.465	22.05	7.005	-30.514	-34.233	-2.7446	6.2037	16.082	-3.1001	-10.32	-15.526	16.108	1.3512	-10.826	5.7774	7.3465	4.2802	15.495	-6.8633	4.3508	-3.8948	-2.3767	-1.3462	-7.8616	-1.6076	0.38669	-0.30953	-4.6131	-1.7044	-12.478	-6.3902	-3.8044	-3.9136	-6.7585	-6.0783	-4.1273	5.2845	-1.4436	6.9516	-1.7195	1.2576	-5.888	-0.61151	-2.4552	10.108	4.8379	4.3123
f1009	Six	15.991	-33.043	-21.606	37.092	-10.771	-32.679	28.599	-6.477	-3.4616	-19.669	-5.2822	21.169	-2.5345	3.7857	13.378	12.704	1.8281	-4.208	3.6913	6.475	-1.5592	-0.74695	-7.2756	-3.523	3.2398	6.5805	5.4863	7.4853	-1.2128	-3.19	4.5571	-1.6902	-2.571	4.5755	-4.7611	-5.3385	-1.07	0.41562	-0.56365	-2.5682	0.48481	-0.077462	-0.14815	1.8725	0.13204	3.864	1.8751	-0.54728
f1010	Six	79.558	-21.11	-11.837	-10.746	-15.231	-29.242	33.11	15.747	0.41937	1.3862	-14.298	20.017	-4.0343	-11.99	8.9182	-12.427	-9.8222	3.4014	-0.72455	4.3927	-6.6254	-0.3327	0.1904	-1.0322	-0.099246	6.2525	-2.2999	3.3458	-1.8982	-1.9306	6.6824	1.7785	2.0937	4.0918	-1.9189	-1.5459	-0.060081	8.7916	3.0316	-1.0253	-3.726	2.6086	-2.6718	-4.147	-3.8721	0.87386	2.5838	1.4937
f1011	Six	21.835	45.188	-42.231	16.067	-2.4248	6.0947	-22.718	-17.299	10.83	7.8967	-13.672	14.656	12.776	-15.985	20.515	-2.7893	-13.544	2.4266	8.2065	3.4749	-1.3788	-6.8373	5.6106	12.275	4.3366	7.5722	0.19716	-7.8711	-2.0877	-2.9037	-1.0036	-1.8514	-1.1927	-0.16469	3.255	6.7979	-4.2517	4.9383	3.4679	10.474	-0.44425	-1.1044	-0.70337	9.1499	6.6314	-2.9791	-1.2011	1.3943
f1012	Six	30.431	16.068	-44.868	-14.074	-32.634	4.2124	-7.0781	28.143	-23.546	10.003	-14.626	27.003	-5.5748	6.3297	6.3221	-0.46837	-4.5961	5.9624	9.3584	6.6642	-4.8541	1.6761	-0.4377	-2.9314	2.5689	4.9061	4.0625	3.2811	-10.33	6.0451	-2.0279	0.33572	-3.3112	-2	1.6263	-4.0047	4.1399	-2.4863	0.65344	2.3881	3.8459	-4.0323	8.0518	0.11841	1.8653	-1.3735	4.923	2.0978
f1013	Six	129.43	17.359	-21.259	2.1478	-8.0561	7.6531	3.0009	5.0878	7.9817	10.565	-5.1961	21.102	-11.068	-3.0545	8.3457	-5.5681	9.0188	5.4041	-6.3832	0.32885	-3.8398	3.1002	7.4146	9.2966	-2.0144	-1.7226	2.5076	-8.5989	-1.862	5.082	5.3495	5.4979	-3.1682	-1.6096	-5.0628	-2.6635	-3.271	-6.6842	7.6032	-0.69131	0.3568	5.9223	-5.2726	3.7213	-1.0225	3.1001	2.6262	0.72168
f1014	Six	10.72	-34.672	-12.612	34.625	-22.272	-41.574	33.956	11.475	12.061	-4.1297	-16.197	15.356	-14.53	-5.6917	-12.255	15.303	7.0417	-5.2238	-0.58471	-11.451	6.3067	2.4688	2.6939	2.0277	-3.6513	4.5987	3.1429	-5.1349	2.4298	1.9675	-0.021057	3.524	4.3511	0.95335	-3.1424	-0.48756	-5.2054	-0.37386	-1.2297	-10.264	-1.3742	-6.3072	8.2976	-0.6897	3.4107	0.86881	-5.7349	2.8428
f1015	Six	-50.369	38.366	16.022	-11.519	-9.368	-22.971	1.8721	-6.4296	12.899	3.806	-8.8802	-21.872	-25.829	6.3524	1.0465	-13.978	23.981	-15.48	0.021	-3.8336	-1.4923	-13.534	4.4483	-23.113	9.4125	13.187	-0.33127	-10.588	2.0824	-4.443	2.4634	6.4028	-5.8405	4.6353	5.6818	-5.2718	-2.0632	2.9273	0.96447	6.8187	-1.4745	-2.1657	-2.9134	-3.3177	3.4469	-2.2943	1.8981	-0.82786
f1016	Six	20.549	-30.957	-28.869	-2.3927	-6.1669	47.511	18.662	0.96787	-31.96	-11.028	6.2897	-16.408	-4.3266	-5.228	5.5931	4.7747	-15.248	4.8194	15.223	-7.2803	0.093659	-1.9769	-3.1423	-6.2859	-3.9952	10.457	1.971	-10.366	-6.2086	1.6067	3.2451	12.164	3.6228	3.9881	2.5123	-1.3922	-5.3367	-4.5813	-1.487	0.32106	8.2015	-2.987	-6.3902	-6.2586	-3.8184	0.53696	-0.10892	-2.2526
f1017	Six	4.4527	3.4293	10.944	21.564	-27.29	38.52	-20.551	-25.489	-15.388	2.547	1.4115	-0.48683	-6.3373	11.881	10.318	8.94	9.837	-1.7664	5.9926	-1.8441	2.7133	-3	2.0594	-4.7378	-2.9932	6.5949	-6.3792	0.80698	0.26882	-6.9551	2.9832	-6.5339	-0.56847	-5.7049	4.0539	7.8647	-0.11885	-4.4879	6.7197	-5.9049	-0.16511	2.3554	5.881	2.6661	5.0896	2.5285	0.020826	2.368
f1018	Six	37.691	-38.201	-17.489	54.456	6.1854	0.816	-28.852	-33.594	3.1715	-2.0473	-2.4913	2.5853	2.0446	-1.6103	-15.088	15.807	7.4233	8.8685	13.006	-2.921	-4.1581	-9.4811	-7.1203	2.2984	-0.75884	-9.1503	7.0593	0.88404	-11.204	9.0057	7.9825	9.3704	2.0086	2.2039	-0.20123	11.479	-2.0851	-9.4503	-0.1464	1.1468	-1.5025	-6.8417	-1.8515	-3.7118	1.2631	-0.59905	-0.15247	0.82796
f1020	Six	47.797	-24.684	37.577	27.481	-42.296	7.3365	-5.9396	-17.423	-7.7909	11.755	-2.7108	-17.81	8.3203	-21.184	14.818	-1.4687	18.865	-9.0462	2.3424	1.5816	-0.39144	12.394	-9.4842	-4.3645	-2.674	-1.438	0.93796	-5.9292	5.2027	-1.3007	4.3327	-0.80341	7.1748	2.0867	-2.8992	3.5332	2.9223	1.1664	2.2915	-4.5001	-6.0944	-3.9053	-7.6019	4.5879	1.065	0.14354	-0.57216	2.2465
f1021	Six	40.786	1.3225	22.664	1.6174	18.747	-25.736	-8.849	-27.401	10.357	6.5367	-6.769	-16.087	-15.797	6.0527	-3.5992	-2.7005	-2.1401	14.964	-10.83	5.5544	0.17748	1.6909	5.2941	-7.0853	7.073	-1.8413	2.3333	7.2298	3.0955	3.1733	0.1006	-6.6598	0.14511	-1.6733	5.5308	4.796	5.8008	-0.4449	2.0027	4.8115	-2.8895	-1.1261	0.93303	-4.5444	6.0092	-2.2815	-2.9584	5.2604
f1022	Six	29.476	0.1301	-1.1775	23.99	26.345	11.638	-8.2699	-23.598	16.829	-24.905	-21.591	-13.66	33.542	-0.73851	-2.2706	2.8792	1.7847	-18.585	3.5432	2.7727	-15.848	-9.8704	3.1575	2.4596	-8.7035	10.418	4.8297	-6.5622	6.6184	-2.42	-4.2119	-6.2747	0.81062	-4.2101	-2.5923	-1.0437	1.6178	-2.8601	7.0534	-8.6431	3.7807	2.7904	0.44983	-1.2258	4.5983	-3.2651	-4.1413	0.36007
f1023	Six	-16.185	-35.682	1.8121	33.008	-26.345	1.2052	19.49	-16.852	-5.3565	16.227	-14.443	-15.581	0.73344	8.6387	6.0154	9.6355	-7.6323	0.13645	-1.6972	13.885	-4.4982	0.95665	-5.4808	-5.6861	-1.4482	4.126	-2.0151	1.5793	-4.2417	-0.36103	-0.24549	-3.4886	7.271	3.5061	1.1263	-0.79022	-4.3099	-1.1737	-0.094191	2.9677	6.2996	3.0245	3.3193	3.9134	-5.964	1.8403	-6.215	-2.3705
f1024	Six	54.748	74.815	20.435	9.2676	41.039	14.176	-21.088	-8.8211	-9.3207	-6.8188	-18.773	-20.912	-14.259	-4.593	-11.886	-3.1706	-0.74839	-18.209	-0.34106	5.3425	20.051	7.1813	5.7469	11.501	4.5913	-2.8294	8.4975	6.5738	-2.6253	9.9274	1.2595	0.96256	-7.1193	7.1678	1.2383	-7.4774	7.8479	0.59718	1.3623	-3.572	0.80245	0.5333	0.70583	3.4339	2.7498	9.7919	-1.6169	-0.037169
f1025	Six	25.504	38.586	-10.878	-19.011	-14.862	24.698	-31.32	11.617	45.462	35.551	-2.636	-3.0289	-15.137	-16.138	11.989	2.3559	4.2276	-3.3769	-8.4501	-15.12	3.663	2.4503	-4.4946	-0.922	-5.468	-7.0587	-8.2641	2.5215	-7.9641	0.47885	-5.0325	-3.1076	0.79783	9.5862	-7.5403	4.9562	0.33371	-4.4231	0.97301	-5.1706	7.6727	-2.1469	2.7233	-0.95391	-2.3311	0.32225	0.84034	-4.4709
f1026	Six	36.366	44.226	25.891	-52.126	-18.172	1.4623	-65.86	9.848	-3.7838	-15.463	11.319	14.455	-1.1749	18.121	14.794	11.773	2.2255	-17.793	-1.6006	-11.153	-3.7188	2.2892	-8.9531	4.3745	-2.3067	2.4307	5.7625	-1.5461	5.8058	4.1896	-13.233	12.462	7.8046	8.3814	-0.76923	-1.1467	5.969	9.1413	0.75168	4.4343	3.4789	-0.86961	1.1039	3.6763	1.1469	-4.365	2.7378	-0.11329
f1027	Six	20.42	-34.753	-27.966	8.4552	-31.947	14.118	-9.8427	-4.6081	4.1393	-4.1109	9.7015	-9.0947	4.6023	9.8546	-10.926	-2.5741	2.3883	4.4108	-2.1378	0.31572	-3.0101	-7.6906	-1.9258	-7.5493	-7.4452	3.293	-6.0543	15.632	12.396	-5.0186	-4.0687	-2.2042	-10.029	-3.4729	-5.9143	5.8104	0.97159	1.4056	2.5	5.1098	-1.4791	-8.1621	7.4767	-3.0985	-8.2998	-0.22924	2.4198	3.5503
f1028	Six	40.75	-27.349	28.522	-3.9077	-7.4453	41.363	-12.065	-2.3804	-1.745	11.52	-17.199	-3.1272	1.8075	9.6265	7.6038	15.38	-3.0542	-7.5487	-5.2185	12.314	5.0834	-10.939	-9.79	-3.7026	4.8644	-6.9006	-3.0471	-6.233	-1.2033	3.6302	6.1442	2.5204	4.1843	-9.2672	3.0525	-6.31	3.5387	1.4249	-5.0084	0.49102	-6.4288	-0.017943	7.1717	-3.8795	-1.7587	1.0452	1.3921	-0.22709
f1029	Six	-9.1316	72.776	19.248	-15.282	-32.467	17.201	-4.1422	14.529	-2.2469	-6.8267	19.395	-8.8557	-13.813	0.88315	-18.15	-9.3242	-9.6198	-3.3316	-2.0888	0.16947	8.8751	2.5725	-11.355	-6.0776	-1.275	8.5813	7.9946	6.8177	0.40934	-0.71446	-1.2905	-2.5706	1.0275	-6.2415	-1.5364	-0.19049	-5.3817	5.0454	0.0082981	-3.9724	-8.2027	-6.8334	-4.0467	3.3961	-1.3743	-4.2184	-4.9176	-4.0775
f1030	Six	51.279	-44.761	36.748	-7.705	-22.408	10.87	9.5905	14.797	16.351	-4.6873	18.473	-5.4311	3.1163	5.8163	14.583	-12.949	2.9912	-2.3833	-1.919	6.5709	-6.4572	2.1211	4.9881	-11.558	-1.8639	-0.49808	-3.6632	-7.0393	-13.959	-5.0948	2.4507	-6.0652	-11.267	10.909	3.5982	3.1884	0.70028	-2.8422	-4.8763	-4.2201	-2.2977	3.4422	2.4185	2.713	5.1511	0.095024	3.9115	4.2844
f1031	Six	79.895	-4.2284	34.7	1.4962	-0.11683	-22.09	23.317	-6.5354	2.8059	2.9949	-7.0304	0.56308	-19.077	13.145	-8.5708	-1.6568	-5.0091	3.2943	0.71519	3.8983	0.26738	6.9242	-9.1506	7.3018	0.75503	-5.5084	-3.5862	-4.9026	0.52861	-2.312	-3.1532	1.177	-1.5498	-0.92355	-0.36522	1.2044	-0.48404	-1.2565	-5.5372	-4.6086	-5.5402	2.7315	-5.352	0.13293	4.5559	1.5911	3.484	2.2406
f1032	Six	60.921	-3.0753	-21.982	38.874	1.9929	-18.559	-13.958	-6.03	18.475	24.158	-11.889	-1.553	-6.4492	-0.85017	1.7486	-9.1082	-4.8823	3.5113	-6.0718	1.4523	5.0136	-3.1879	1.7497	8.6104	-3.0947	0.13023	-12.066	0.59258	4.1183	-6.021	-0.70101	-0.76846	2.3938	2.1821	1.6137	2.0821	3.7735	5.3785	-0.847	-3.2972	-2.3537	3.8874	3.0363	-2.7428	2.1413	1.9578	0.22493	-1.4261
f1033	Six	99.613	12.065	21.969	6.5708	30.864	15.751	25.028	-8.859	20.09	9.7477	-24.799	15.228	12.118	-9.3291	-1.933	10.511	-19.212	1.1766	5.8647	-3.4393	-5.7932	-2.5098	-12.317	-4.6919	6.7416	1.4612	-0.42886	6.2896	1.2474	1.5162	-1.718	-6.853	1.4749	6.5584	6.656	-5.2566	-1.8831	-2.0178	-2.5717	10.309	-5.2914	1.8149	1.1676	1.0674	-1.427	1.7266	5.0744	-4.5066
f1035	Six	65.002	-53.129	66.068	-27.423	-1.2371	-10.052	-5.5249	-18.195	-0.77245	8.297	9.9664	21.776	-7.2994	-10.837	-13.574	3.4218	7.8483	-1.3515	1.9811	-9.4113	9.5493	10.661	-10.169	-1.0672	12.827	11.387	-0.22496	-0.66092	-1.1442	1.8038	-9.1845	2.779	-0.26075	1.4578	0.17603	0.76506	-2.0453	-7.7526	7.6627	0.98629	-3.2298	8.1355	5.242	-1.1222	-5.1864	-2.4549	-2.5941	0.30423
f1036	Six	30.022	13.563	0.95198	-16.312	-15.876	-6.7409	7.4875	-4.1007	-10.366	-25.821	-8.1708	6.3226	-12.689	-10.992	10.588	-4.4346	-7.0858	-0.20531	5.0048	2.0406	7.8279	2.9866	0.53254	11.905	2.2462	-2.0941	2.5415	2.0385	9.0421	-3.6904	1.7758	-0.38178	-3.4338	-2.3639	-0.28137	5.2118	-6.8721	1.4862	-1.1432	3.3916	2.3478	3.4411	0.99268	-0.17658	-0.27383	-2.4492	-2.0981	0.54839
f1037	Six	51.127	46.267	1.4833	1.6328	-28.002	49.713	1.0979	12.833	-16.947	-17.01	19.249	3.9127	-13.833	-2.3254	5.0363	-14.404	-7.4902	2.3836	6.3064	8.5636	7.5646	-4.6818	-4.8693	2.3609	-0.098199	8.3676	5.5143	0.65353	1.2576	-3.9265	3.6621	-0.82123	-7.9275	2.5205	-6.0591	4.4763	7.7712	4.5029	-0.29851	0.8224	-1.3078	6.2683	4.8863	-0.1114	-1.9997	0.751	-3.6374	-3.0339
f1038	Six	58.837	-99.373	-0.83706	-26.298	25.159	27.118	-2.5863	2.9133	22.784	-9.2025	-7.5149	-28.568	-6.5036	-0.5424	3.3864	-14.077	14.48	14.691	4.9906	-10.786	-1.7913	-1.2158	5.1981	11.714	-6.8474	10.365	4.8617	18.112	-6.1583	-2.6624	-1.4919	0.32559	7.6818	0.9031	-1.278	-3.1763	-4.5459	-3.3528	-2.9987	-0.832	-5.6343	9.5897	0.88038	0.095715	-1.8497	-5.8399	0.61606	-2.4352
f1039	Six	64.336	55.273	61.383	19.98	10.444	6.108	0.6106	1.443	1.1224	5.0726	-14.192	12.826	-6.1865	8.3787	11.725	3.2714	-10.304	-7.4356	-16.398	-0.61515	4.9798	-10.734	7.1258	-0.11967	6.2939	-4.4407	-8.0486	2.1131	4.8727	1.8144	2.9369	-2.9642	1.1092	-0.04229	0.47164	3.3679	2.1672	-2.6402	1.741	0.79909	-0.35181	-4.527	-5.9312	-6.8307	-3.1824	-3.2935	-0.50283	-2.5679
f1040	Six	111.06	28.886	45.087	15.166	-13.913	25.336	19.829	18.206	-11.824	-8.3177	1.2233	-5.6544	19.551	-2.1377	0.26	0.13689	14.742	-8.743	-0.72901	6.0128	0.67183	6.8446	5.2946	-3.3147	-12.51	-6.0625	-4.9748	3.9297	4.5795	-1.2637	-5.1329	2.3364	-6.1395	-5.0801	-1.0087	-2.7783	1.5105	-13.006	-0.079427	3.7144	3.2587	-1.5676	-2.5724	2.1289	-0.25958	0.52803	3.9172	-3.4289
f1041	Six	55.058	-19.21	-16.688	-3.9916	-32.148	39.138	19.371	4.0418	3.3447	6.787	-14.348	5.8203	-4.7114	-22.607	7.3752	4.404	19.865	-1.9859	-5.1871	6.1348	11.882	4.5226	7.5141	1.4307	-1.8666	6.3905	-4.2191	-0.48144	13.618	5.4292	1.8804	-1.6536	10.353	-2.4757	1.3129	-6.9267	-0.37977	2.6049	-7.4127	2.0174	0.060868	-4.6953	-2.9427	-1.122	-1.9702	1.4326	-3.1283	3.0292
f1042	Six	105.45	72.165	13.369	-24.995	15.517	31.477	17.239	27.098	14.907	-18.651	2.2709	-22.663	8.5075	17.092	-2.2888	15.877	-2.2392	11.791	-11.057	-0.44298	6.3261	-7.0257	3.0994	1.7515	6.4087	6.0665	16.842	1.2946	-6.4645	-1.951	5.9765	0.29369	5.5845	-5.2095	1.0614	6.8576	3.1907	1.9354	-3.244	1.7887	4.5708	3.6123	-4.665	2.0939	0.99304	1.5821	-1.2113	8.0462
m1000	Six	-69.196	-6.8808	-31.944	43.103	3.0791	50.564	-36.273	-54.019	-3.9313	-31.272	24.341	5.2688	2.4803	-13.076	12.352	4.1002	0.44498	10.441	-9.8262	5.5135	11.318	-3.7295	-1.2681	3.2154	3.4993	-8.1948	-4.1165	4.0492	0.14089	0.25635	-1.0966	-3.8744	-4.7142	5.3602	9.5793	-10.764	-10.41	1.2164	-0.090326	-4.5127	-1.8646	-2.8322	-1.0207	-3.0352	0.89182	-0.79637	5.3509	1.2508
m1001	Six	-183.88	-156.98	19.182	34.439	14.161	25.48	-28.328	49.658	30.172	-10.742	-26.586	5.0141	-5.6649	18.376	5.6507	-16.855	-2.9319	18.465	17.637	-4.6856	9.185	-5.7849	-13.546	-8.8241	8.2392	-9.3	-4.2675	-1.2277	10.464	5.751	3.0164	-0.054759	-2.1685	-4.0357	-1.0919	-4.7873	3.2532	-0.58639	5.3023	-4.373	6.3803	2.524	-5.5134	5.7724	-1.9263	-0.45181	-1.4966	2.2984
m1002	Six	-42.921	41.426	-16.797	23.914	23.885	24.736	-38.145	20.47	6.3674	-5.6973	-13.322	36.545	11.158	16.113	-9.6938	4.0947	13.508	10.826	-1.7285	8.4109	-3.4806	19.235	11.198	-2.6478	-6.3148	6.0409	7.3748	-1.5688	-4.471	0.3385	-5.0157	-4.7409	-3.0599	-2.634	0.29687	0.81018	-5.9658	10.175	3.8642	-2.0295	-0.44208	-1.4475	-4.7934	-8.7068	0.82767	0.18755	1.8108	-4.2545
m1003	Six	-26.3	11.89	-15.814	20.997	19.104	13.652	11.023	44.044	-1.091	9.8706	1.6406	3.8301	15.98	2.0367	6.3882	2.5223	10.975	-8.7251	12.91	-6.05	4.7545	14.275	13.314	-5.8856	3.1302	-13.12	3.2013	4.2732	1.1209	0.3833	14.085	2.7056	1.3079	-1.2114	3.0522	7.3243	-3.1161	6.006	2.9579	2.3813	-4.9802	0.093042	4.2913	-4.0414	-1.9088	2.9792	-2.9814	-0.91387
m1004	Six	-43.112	74.182	-18.25	21.965	36.195	-20.244	-10.329	-0.41686	-2.0773	-1.6572	-12.316	4.5643	1.3568	-12.583	-1.0496	7.4066	6.6886	8.9702	0.61804	-1.5209	1.0048	4.7821	-2.2787	-14.546	-11.133	-5.5396	-2.3602	2.1242	-0.55062	5.1659	-4.1354	-0.50389	6.6648	5.1424	1.6144	-0.20879	4.6078	0.5689	-7.8684	7.4834	-0.1972	2.4757	-2.4198	4.0309	1.1966	-8.6539	-5.0138	4.8637
m1005	Six	-42.191	-59.991	-50.748	21.477	9.9076	6.7083	-8.387	-6.4185	6.7103	-8.1396	0.28111	11.497	14.987	-14.08	3.1606	-5.5373	-20.39	-0.6975	-6.5686	-11.376	-6.3037	-3.9072	2.7164	-5.2455	-3.5845	3.7691	9.5878	-15.336	4.0294	-0.45358	-3.5383	-6.7206	-3.0833	-2.3981	-1.6528	-4.9073	11.571	-2.7831	-4.3112	-5.4969	-7.2096	-1.2173	0.33594	-1.9407	-3.3141	0.7537	-3.5666	0.15723
m1006	Six	-53.496	-44.805	36.317	-44.388	7.7039	-47.385	-41.526	-6.5555	-24.673	13.215	-1.0714	-16.779	5.0557	-5.9654	17.16	28.725	-7.1645	3.347	11.169	-1.3536	-4.2827	-0.3274	-1.9992	10.913	0.57954	9.1012	-5.8538	9.7568	9.9687	0.15861	7.161	1.287	-7.9625	-0.29575	-3.9866	0.89898	1.4271	-0.48496	-4.6683	-2.0713	-0.46277	4.1775	-4.0958	-7.739	0.20085	1.9043	-1.1475	-0.19182
m1007	Six	-188.87	58.258	130.24	-81.891	-6.2686	12.007	30.245	-27.046	20.573	22.786	3.3426	7.1436	2.381	8.2062	3.4909	11.777	-16.499	13.316	-1.6655	2.8234	-3.3159	7.6501	1.3123	-2.1327	-0.8549	3.2118	9.4341	3.803	4.1576	-1.2387	2.6683	2.6742	-1.5566	1.9143	-0.71015	-0.82518	0.55617	-1.2268	6.1104	-3.8834	-0.58627	-8.3544	-1.393	7.7201	2.511	3.8815	2.0239	-1.4479
m1008	Six	-10.935	71.499	-35.263	-7.3817	-0.46915	-5.713	22.333	-12.474	1.0454	3.6126	6.866	5.6131	10.833	10.498	-5.5786	10.111	8.5304	14.409	2.9134	0.083734	11.74	10.424	-7.8715	1.191	19.962	0.2581	0.40393	-12.948	-3.994	-12.765	-7.5968	-7.1393	-0.46599	-2.5902	-6.067	-1.8548	6.2324	-4.197	-7.8383	-3.9307	5.0999	0.75829	-0.87422	-6.0479	-0.73548	-4.2267	-0.75527	-2.8034
m1009	Six	-215.42	68.033	65.393	-40.808	-30.846	2.8374	4.7069	11.401	3.6927	-1.2255	-18.414	-1.8661	5.126	-3.4938	-14.56	7.268	17.384	9.4263	-6.7615	2.1302	-4.9604	-14.593	11.465	14.093	-4.1361	-5.8255	9.3571	-8.7944	5.2497	-1.8881	6.2179	0.46818	-10.778	13.81	-2.2477	-1.8233	-2.5699	-2.0302	-6.5511	2.2369	-0.28391	2.4701	3.7018	-1.0535	-5.9691	-4.6077	-0.25097	-0.68879
m1010	Six	42.838	55.181	-33.884	-24.263	-6.6991	20.758	18.035	2.7268	-11.987	15.324	-13.929	2.9	22.844	15.561	-24.668	-6.1746	-2.5007	2.2038	-12.151	-2.2504	-9.9968	-2.4803	-7.1481	1.0874	-3.4373	5.4953	-9.7318	4.9171	-0.75059	6.7414	4.0433	7.8452	-1.5533	2.4255	0.43456	-3.7113	4.2393	-1.5145	10.103	-2.7916	-6.474	2.002	-4.8831	-4.5778	4.407	-3.7483	0.87469	-1.6022
m1011	Six	-64.631	51.802	-123.67	-112.82	-45.455	0.17794	-36.161	-7.9058	2.6884	-2.7862	-14.999	-21.2	-0.69984	-23.961	-10.561	-6.94	-11.147	8.6927	-6.7013	3.6459	-9.6751	18.422	9.6244	-4.7661	14.074	-2.0798	-4.5647	-2.3458	4.7511	-0.48763	1.1295	3.4875	2.2653	-4.9754	-0.82965	2.1061	0.78205	-4.7442	2.4733	0.11375	2.8642	2.2564	-0.92515	-0.3664	-2.0991	2.4248	2.8433	3.3654
m1012	Six	6.5401	35.827	10.989	7.5111	26.213	-26.681	-15.859	24.474	-21.487	9.7189	2.6701	-28.223	17.052	-4.7184	-9.4567	-12.506	-2.2351	-3.5834	23.374	-7.3226	11.259	1.8561	-0.94132	3.2073	9.8537	2.0789	-5.1914	-6.8709	2.1472	-3.5034	-1.3052	-3.466	-4.2925	5.7408	3.1843	-0.26923	-4.1798	-2.314	3.791	2.1974	-2.7184	-5.6146	0.44019	-1.5089	3.9684	-0.15793	0.03973	-1.4268
M1013	Six	-46.841	-36.533	-28.462	7.9239	39.662	25.974	-16.519	0.24306	-9.4777	-6.1723	2.0671	-0.98749	-14.201	33.852	-4.1881	-4.0627	-8.7494	-20.871	2.0603	14.603	-11.153	8.5922	8.8865	2.4279	7.6228	-0.037086	-9.6116	2.6016	-2.6064	-2.4942	1.8227	-2.2099	7.2958	7.5219	-21.577	-4.59	-4.1494	-5.5524	-6.3413	3.772	-3.6614	-3.8702	-0.60552	1.4756	1.3108	-1.912	-1.0125	5.3393
M1014	Six	11.536	34.342	34.895	1.1319	43.548	16.792	-0.2132	22.456	-26.858	36.361	-9.4454	-1.0267	-19.441	-18.665	-11.748	-5.1161	-7.5408	-16.371	8.1643	2.2942	-19.923	-4.4307	-4.1466	3.4451	-3.7972	-4.9973	5.0809	-3.3473	1.2997	-7.7947	3.0321	-8.4341	1.7211	-2.4388	5.7893	1.6185	-1.0234	2.0974	0.78301	-4.6515	6.1019	0.1229	-0.93555	0.91214	-7.2466	-3.1286	3.1988	3.5856
M1015	Six	-16.025	65.306	11.575	-10.527	36.118	15.613	11.456	-30.164	-19.686	-8.1116	16.469	27.129	-14.959	10.649	-8.2421	7.2127	-1.5164	7.3962	-5.0636	-27.329	2.0579	-6.1695	8.3396	-6.8747	-6.4681	-1.4021	-14.915	-6.6751	4.086	-8.319	4.7623	-1.759	0.42676	-3.1367	-4.8103	-1.2045	-4.8116	-0.1354	3.8759	6.3866	0.48159	4.8215	-2.881	4.6732	-0.99215	5.4866	-4.3257	3.1606
M1016	Six	0.85285	57.508	-8.986	24.681	15.146	-26.483	6.1758	-23.79	-12.714	29.815	14.284	-0.68269	30.594	11.969	8.8626	-32.781	-1.1544	1.7976	-11.25	-4.9482	10.349	-6.808	-2.2619	-2.4205	4.5794	7.7675	7.1666	-1.5041	5.7149	23.001	3.1606	-5.8989	3.0387	0.49628	-8.4231	5.6277	-10.72	0.11723	-5.8217	-3.4608	5.0343	0.17038	2.25	1.6106	-2.8007	-0.11091	4.1835	0.57323
M1017	Six	-61.996	-1.2492	-50.062	-12.107	21.74	-31.133	15.68	2.0186	-9.9068	-18.495	-18.018	-24.772	-11.502	19.682	15.457	10.742	1.5362	-1.9279	-9.4259	-6.9266	10.357	9.4862	-0.29643	10.481	-8.6661	6.0606	-9.9405	-7.8509	-15.659	8.0847	1.5772	-8.6305	-6.7743	-3.7227	6.6184	2.7352	4.9314	0.91422	5.9449	1.3315	-4.8985	-6.165	-0.7924	5.4227	-11.905	-5.0819	0.97561	-1.6094
M1018	Six	20.281	55.363	2.118	5.5001	26.159	-17.511	4.0973	-5.9528	9.1974	-9.4293	14.448	-10.561	-15.423	1.5368	0.83288	6.4726	-1.9766	-7.646	-0.83057	10.273	3.6736	-7.0714	-7.2194	2.482	-1.8432	-12	-2.2661	-9.365	1.3126	-2.9735	-1.8989	3.35	4.2303	-4.2986	-3.456	3.1922	-5.2111	9.0691	4.2576	-6.145	1.5251	6.1148	-1.5997	-3.1831	-2.2265	-3.5674	6.9158	-1.8391
M1019	Six	-42.408	-49.105	-25.194	-2.2497	-22.712	9.909	14.238	-10.789	-5.9746	24.365	13.343	10.117	17.915	8.8868	-12.493	-2.6912	-1.7919	-6.4808	2.2877	0.98398	5.3629	4.1758	-2.2642	8.6018	-9.3783	2.6243	-13.298	1.7046	-1.7749	2.8873	-3.3268	1.3695	-8.9093	1.5942	8.4849	1.6881	4.4382	6.7529	-9.6735	-1.2007	8.3359	1.6043	-4.6483	1.8809	0.51206	0.91915	-2.5947	5.9742
M1020	Six	-158.34	-58.414	-19.292	64.503	3.4195	-9.0834	9.1721	-9.4077	-11.044	1.3256	-12.371	10.983	6.3309	2.9024	9.3507	-5.2574	10.745	-25.619	-15.934	-16.009	-3.3424	2.1215	4.5033	2.0884	15.639	1.0818	8.0386	11.755	-1.0746	-8.0859	-3.4481	9.1194	-3.7601	-11.232	5.8634	2.618	1.5323	-4.1384	-5.9104	1.5732	1.1831	3.9996	-2.9431	3.7485	-1.6943	0.61753	4.6333	-3.1955
M1021	Six	72.521	-152.53	120.3	-69.249	-8.1899	-16.806	-4.5869	10.572	-18.456	-0.88833	8.7543	-3.6755	20.79	-0.25488	6.7166	-4.2196	3.487	6.7326	-8.7432	11.275	1.522	0.11527	9.9319	2.2672	3.3713	-6.1485	-7.3754	-10.43	-6.0349	4.6616	-2.3289	2.0228	3.7932	-7.5882	0.047618	-6.6509	-3.6788	2.2234	3.7676	4.3695	2.7819	1.1968	5.0978	-0.014502	2.1993	-3.0676	-5.3544	-3.3256
M1022	Six	-88.482	66.633	-50.589	-4.299	78.318	-8.9355	18.229	-4.9334	-8.7458	23.794	-2.559	-2.7083	-5.1261	-21.147	18.443	6.6651	3.4476	5.7003	2.358	14.195	10.976	3.1379	-2.4257	-17.166	-12.53	1.064	3.6215	5.965	-1.7419	-2.4659	-2.9545	7.0503	-8.9205	-5.6492	-7.6325	-3.7629	-0.69851	-0.30057	1.0556	-0.61651	2.6423	3.4745	4.0477	0.40792	4.9025	-3.5756	-1.4783	-2.2015
M1023	Six	-66.972	5.1222	24.381	31.508	11.261	-25.441	28.445	17.067	22.232	-29.621	25.427	5.9896	1.0572	-12.729	-2.9792	15.071	-0.5424	1.4106	15.707	11.195	-1.0075	-4.8612	18.031	-0.71785	7.5952	11.03	-16.291	2.3479	4.7938	11.714	-1.2313	3.009	4.5439	0.093893	-1.6922	7.3191	7.2782	-0.34656	-0.29355	-4.4476	0.46456	-0.2771	-0.41536	3.6857	-0.46292	-2.1595	7.4048	-3.4383
M1024	Six	-55.252	147.94	1.4888	2.568	40.23	-29.422	-5.7556	26.388	13.177	-34.179	24.955	5.6134	1.8178	-0.075042	7.0232	-12.065	15.609	1.8311	-5.7749	9.255	-20.398	8.4976	-22.894	7.0853	-1.1317	3.0386	-5.6353	-1.894	6.1359	4.2422	3.6828	-0.64719	3.029	0.2599	10.722	-2.3597	-2.406	-7.83	0.13125	1.4949	0.28796	0.335	5.5331	-1.3712	-3.18	7.3206	-4.9082	2.9198
M1025	Six	-94.598	-151.4	55.486	6.2496	23.58	-5.5328	-20.421	-34.421	-19.877	-8.1737	13.129	8.943	6.3815	-22.381	-20.674	-4.4464	5.9385	0.33197	-3.0517	1.9552	-4.1296	9.8295	0.67415	-7.7581	-0.41536	0.79475	4.0049	-0.67292	-9.0515	-0.89627	5.9333	-2.758	4.3514	5.7693	-1.5712	2.0956	4.8194	7.5054	0.8816	-0.40025	-3.5343	2.3436	-0.57742	1.7469	-5.0545	0.98725	2.9468	2.4164
M1026	Six	1.2926	-66.611	-17.083	-8.8253	33.919	44.785	40.42	23.578	-24.061	17.892	26.095	-14.022	-19.051	-9.3846	1.9184	11.597	14.446	8.9729	-1.8817	-16.418	-20.11	-3.6353	1.8777	9.0441	10.832	-3.0797	2.3616	1.1349	4.2447	10.852	-11.363	-12.287	-1.7624	-1.3265	-1.1828	-2.0513	1.7891	6.1156	1.8006	0.61035	0.93743	-3.7591	1.9303	-0.23509	6.5363	1.3	1.1854	-0.66017
M1027	Six	62.554	-143.05	-78.95	-205.21	53.514	-19.076	6.2987	-1.2978	0.8396	-11.405	-1.1543	22.017	3.5745	4.9628	1.2944	-5.0919	12.33	-10.359	-1.8489	5.5585	10.604	-13.461	-6.7807	-3.6035	-6.2571	-3.1382	4.1932	1.6049	2.9389	-4.7993	1.172	-4.193	1.8053	2.1955	3.2975	7.468	-0.14003	-2.6633	-2.4617	-1.5705	1.2469	-5.7829	-2.5671	0.0043246	1.9476	4.5102	1.2726	-2.2754
M1028	Six	17.597	-49.292	-53.416	13.202	-18.184	-18.049	-2.3069	35.258	-12.54	-12.792	5.4295	-8.2108	1.4751	-8.7924	-10.696	7.4181	-13.695	4.3127	-12.379	-9.9216	3.0681	5.7203	-8.3742	3.2624	-8.7304	-6.5588	1.9589	-5.2285	7.8143	-1.5973	10.412	-0.17828	-2.9591	-2.9551	-3.6017	-3.1316	-3.3859	-3.0957	-3.4784	2.4619	-6.3762	-0.11508	3.0662	7.042	8.4353	-5.9054	6.5731	-2.7468
M1029	Six	-104.22	84.571	87.029	-25.131	-45.656	-12.097	15.865	-6.6008	-24.514	-34.587	-18.678	2.7507	-8.6998	-3.377	20.186	-17.727	-6.7093	1.1855	5.8084	-11.017	-5.7819	3.4312	-0.29903	-5.1086	-7.2572	-10.211	0.037246	7.7081	-6.2732	3.4003	-4.8963	-9.3437	9.0528	-4.2	0.15089	4.2383	1.3053	-2.3553	-4.5602	-1.8852	0.97488	0.67695	-1.4271	-6.9456	5.2588	-0.22384	2.3143	-0.79072
M1030	Six	-63.212	-52.085	19.521	67.163	-9.2976	-34.907	-23.546	38.026	2.379	4.399	16.313	3.6957	-0.24502	-12.483	-7.5002	-2.0801	-0.026108	3.2708	-19.11	1.3303	7.2345	-4.1237	-5.2916	9.1738	-2.0227	9.9997	0.41031	5.5142	-7.5144	-13.793	10.274	-7.2708	8.0892	1.1495	-1.7674	-4.1692	3.1228	-2.1634	5.3052	6.4172	11.943	-6.1941	-2.6072	-3.4352	5.4313	1.2171	0.83386	-1.3794
M1031	Six	61.476	63.753	7.1321	-29.658	-21.428	-26.607	-41.354	23.799	14.695	14.059	37.2	11.834	9.5516	-6.226	6.5553	8.57	-6.2308	-11.778	3.9486	-5.0916	-6.38	-9.1181	5.0797	-6.5624	5.4951	-6.6589	-0.25898	8.554	-10.425	3.501	5.5209	-4.5821	-6.5756	-7.034	-1.0128	-5.3378	-1.1956	-1.7856	-4.4086	-3.5941	-5.2503	2.6445	-6.0565	2.2157	-1.8916	-1.2175	-8.8809	-2.687
M1032	Six	-126.19	1.9061	0.7708	-16.713	4.4686	20.853	31.539	16.651	23.066	1.6931	6.8917	8.1876	4.064	-23.267	-5.302	-6.8182	-8.482	-11.091	1.9537	8.122	4.821	-9.1448	-0.44515	11.285	3.896	-1.4188	-4.5624	4.8013	-10.488	-3.4635	-12.299	9.1626	-0.35243	-5.4261	2.1559	0.59055	-6.6441	-1.7609	1.6524	-0.93282	-4.7913	-5.5138	-1.2127	-1.519	-0.058261	-2.9281	-2.8245	9.2081
M1033	Six	-5.9314	27.418	-28.872	-12.421	-15.1	1.1272	-8.1425	12.541	16.762	12.129	20.058	-2.9037	6.0941	14.112	-19.027	14.93	-9.2607	-10.847	7.935	-3.0591	9.3582	3.0373	9.6405	-7.1973	-3.3469	0.71975	3.4026	-1.1356	4.3226	-2.2682	3.7048	-6.3413	12.358	-0.17539	11.226	-2.8387	-3.0551	-2.1537	-1.3634	-1.4963	1.118	6.0822	6.3659	0.81483	-0.96799	-1.1357	6.6108	1.1193
M1034	Six	-66.051	-91.906	-35.027	28.602	-18.547	-28.738	5.9678	1.988	1.1712	11.723	22.097	-2.2588	-21.126	15.819	4.7601	-3.3861	-22.039	-5.5991	1.0288	7.2831	4.6789	3.2321	15.498	0.66666	-12.513	-3.4119	12.835	-1.8345	7.7969	4.8824	-11.59	-2.2003	1.9397	6.0196	7.9413	-1.5059	-0.80717	-8.6923	5.1203	3.3346	-1.2095	3.4495	-4.6327	-5.2549	-0.14787	1.5826	-3.6276	-1.4523
M1035	Six	-102.33	49.054	-16.445	-9.0466	3.5317	-8.7029	8.5161	-24.444	0.86257	23.965	14.424	1.609	8.932	17.329	18.339	-18.012	4.642	7.854	15.487	-10.97	2.5557	-3.2391	2.4613	13.414	-7.4897	-3.0551	2.0079	-2.0479	-3.72	-7.5238	3.8664	9.8195	10.151	-4.0779	-1.2851	-7.5734	9.1077	0.82865	0.80555	0.55344	-6.001	-2.767	5.9398	-3.4472	0.16995	1.6781	1.911	2.6977
M1036	Six	-84.691	10.985	-18.854	30.266	-14.774	6.8486	-10.83	-1.1937	-16.193	16.912	-2.7252	8.2332	-3.9085	6.3916	-15.87	-6.0169	13.741	7.3444	4.9082	20.357	-0.042811	-7.8681	-3.7336	6.5879	-0.38681	-3.9574	1.3451	-4.2434	1.9351	-4.7594	-7.9835	-2.8467	6.6133	-2.1285	0.096324	9.5242	2.1664	-3.3514	-2.3869	4.8761	-6.8172	1.2693	-3.0104	5.6602	-0.18503	3.5051	-1.6223	-9.7491
M1037	Six	-116.74	-5.5926	-71.517	-10.202	-32.299	5.4137	22.639	-33.17	28.038	-9.3815	15.91	-12.894	-11.73	-8.6244	-13.362	-0.88739	2.9755	-11.016	2.9806	0.44026	-8.18	-5.9987	-4.5873	0.39634	-1.8701	-3.9026	-1.696	-2.2178	-7.1518	12.056	6.6136	-0.54289	0.64924	-5.6202	-4.212	-2.6154	3.9305	6.1814	1.0327	7.4677	3.9935	3.8035	0.38162	-1.9095	3.7967	4.3684	-1.8578	-7.3083
M1038	Six	-43.268	-5.9673	0.3729	37.631	17.832	-2.8994	-11.497	44.42	-23.422	0.34949	3.3417	-20.842	9.1467	-7.1574	4.8222	6.4524	-9.4651	13.1	-22.843	0.61782	-0.87672	-9.9268	0.96102	-10.169	-0.41393	0.95175	-3.0093	-2.5485	-2.3156	-2.4564	-12.343	14.128	3.8868	4.8561	-0.51127	5.7267	-0.41543	1.5359	-1.431	-3.7307	-4.9057	2.6712	1.619	0.66062	-0.4887	9.5091	0.46799	0.55762
M1039	Six	-79.697	-20.63	-24.443	-9.3512	-20.413	3.0075	38.311	-8.275	-2.6784	2.1059	-2.812	-14.55	19.244	17.158	-4.3055	5.3796	-1.7631	-6.7058	-4.6275	-1.2807	-2.1834	9.3743	-10.572	0.40899	3.0732	-8.5972	-3.7374	9.4188	1.5094	-4.0836	1.2152	2.6154	-0.53624	7.2989	2.9434	0.54659	-4.241	6.0886	4.3018	-2.4458	4.483	4.7588	-0.53538	0.4582	3.5957	-3.596	-4.1576	-1.0646
f1001	Twelve	175.96	34.443	-27.294	6.0224	21.009	-35.611	-5.8698	-19.533	-1.4585	6.7635	18.548	-4.451	-7.1643	2.8596	11.236	-7.7621	1.1295	-13.877	-3.1835	12.003	3.821	-8.104	-2.3107	18.198	-10.27	-7.3937	0.58498	-10.341	-2.448	-0.68983	-10.448	-5.4719	-1.4307	2.5212	0.7348	0.99619	4.6358	4.1511	3.7831	-4.2378	-5.5312	-3.9683	1.9297	2.4548	-4.4209	9.8489	3.8583	-0.22695
f1002	Twelve	24.609	-26.717	23.327	24.063	-15.617	-42.068	2.94	-21.076	9.359	0.1276	-3.4949	-3.193	-12.652	-17.973	-14.366	0.12776	-3.524	-7.746	0.96489	7.6687	-4.4102	-2.0768	0.028652	-4.1655	-2.6102	3.6197	-4.8969	-3.1263	4.7067	-7.8539	-0.00048492	1.1045	1.0848	-6.7635	-9.282	-2.8473	0.23411	-2.5657	2.323	-3.0255	-4.3146	-7.5279	0.074732	-0.356	3.724	-0.47756	0.11442	-0.82659
f1003	Twelve	53.693	-55.187	63.164	17.8	32.316	11.961	3.9702	-9.5295	-25.701	16.849	1.1362	12.428	-3.3654	-11.37	-4.0881	-10.981	5.4292	21.234	-10.739	6.9398	10.752	9.1082	6.2839	-1.1084	-5.7501	-7.1565	-5.0425	1.5444	-2.2138	-4.3353	1.9789	1.3308	9.6032	-9.4912	1.3528	-0.93284	4.2375	2.8812	2.3431	-2.1459	-5.9523	7.1814	3.7525	-3.9148	-2.2489	-2.2851	7.5344	4.4043
f1004	Twelve	45.743	-40.695	-63.852	22.068	-22.832	-20.198	-14.142	13.233	-4.1332	-1.5316	-0.54474	1.6695	-3.8477	10.767	4.2983	5.705	12.643	3.1597	14.564	-3.2766	4.1943	-6.6411	-6.8935	0.92873	4.1571	-7.8184	-5.4601	-2.5981	4.5715	-2.4054	-1.4932	4.9157	-0.55537	2.7778	-0.85722	1.0213	-1.7086	8	2.0916	4.0784	-0.58327	1.4667	-1.5652	6.1612	-1.4266	-1.0816	2.9885	5.8105
f1005	Twelve	72.604	50.013	-9.9528	-5.8715	0.03746	-15.687	-1.2062	11.063	12.178	-35.011	-21.119	15.381	2.8661	-10.986	-10.018	-5.2665	-4.8082	-5.2866	-14.242	-3.8595	6.1982	-12.959	-4.7256	2.3153	-2.2402	10.407	4.7013	-2.6336	0.30317	-2.7177	-1.9588	-2.4517	-2.8086	3.5519	9.3661	-2.0871	0.25145	4.9093	1.1677	-0.029514	1.4362	-2.8102	0.6818	5.2502	-2.7285	2.9989	-1.5374	-3.6749
f1006	Twelve	75.916	14.345	30.367	18.562	18.964	3.013	-32.039	-1.6828	-15.12	-17.366	1.5787	2.753	23.211	1.353	-5.6283	-4.5959	-11.497	7.6637	-3.8511	-11.73	-5.0183	-4.176	-3.435	3.0879	7.3542	-2.4426	-4.6125	-4.7628	-0.80463	2.9004	0.19261	0.012959	0.29826	-0.19784	-1.1566	0.080764	-0.64065	-2.2521	4.4382	7.4682	-4.9241	-0.55172	4.0236	3.2899	5.7956	0.4162	-2.1916	-0.65971
f1007	Twelve	149.2	-39.277	-6.1511	36.524	2.0464	23.771	-23.316	8.5877	-5.2478	3.4515	4.2175	-32.062	1.0839	3.6189	-1.4668	1.8459	-8.6251	-3.1525	-0.037537	0.804	7.0712	7.7631	-0.34259	4.1719	-4.0794	-6.4622	-3.3302	-1.6286	-2.0919	-4.5023	0.29678	0.77967	11.726	0.0048376	1.3554	-1.5785	2.7959	-4.6957	-2.9697	1.5756	-0.84657	-1.5574	-3.2543	-0.21307	5.0808	2.8603	-1.3975	-4.9858
f1008	Twelve	76.805	33.344	24.311	11.913	-19.359	-39.464	-10.14	6.6765	-20.195	7.9206	-1.3061	10.925	13.306	11.782	-13.183	4.7521	10.466	-12.248	-9.624	-8.4673	6.2069	0.10939	-0.7373	-1.5305	8.8658	1.5995	-4.8155	-2.0767	-9.9377	-1.3154	-1.9715	10.943	-6.9345	1.6823	-4.616	3.4798	-8.079	-1.3136	7.2618	-5.2865	-1.73	0.69305	-1.929	-1.9112	3.4492	-0.062355	-2.0003	6.2779
f1009	Twelve	12.822	-28.566	-28	32.841	0.038203	-23.801	-31.902	16.117	-3.5857	-18.771	-15.384	-1.2679	-13.191	-1.8181	6.0716	0.99742	14.595	-7.1167	13.485	-2.1154	-3.8028	5.3343	0.2749	-7.3874	-1.8198	0.78772	3.7867	-1.2659	8.986	5.6522	-0.1303	0.75664	-1.9701	8.396	1.2775	-2.0643	-1.8012	2.4571	-1.0966	-1.0437	-2.1173	-3.8691	-0.84407	-4.4473	1.8169	-0.58183	-3.2652	-2.2662
f1010	Twelve	76.43	-19.534	-8.3429	-12.28	-7.0796	-26.035	-18.668	31.18	13.585	2.9644	-21.965	2.9337	-5.0665	-5.0089	18.572	-11.232	-9.0688	0.32991	-1.6901	1.6769	-0.046421	2.5027	2.3451	-1.8926	-2.1554	0.60607	3.2945	-1.0012	5.1727	4.2656	-4.7757	-2.0315	2.3547	1.8903	1.1298	-1.8869	-5.8007	5.5453	2.696	-0.40645	-2.8709	3.1541	-0.030088	-4.4288	-1.8177	2.6895	-0.25658	3.4671
f1011	Twelve	16.165	33.158	-44.883	14.276	-13.049	2.5895	9.8441	-24.042	-1.6629	2.5291	-27.601	6.4573	2.8624	18.33	31.169	-18.95	-2.3555	-2.8872	-6.658	7.2911	-5.5845	-0.4748	15.529	-1.5765	6.4144	2.0962	-6.1113	-5.6981	-1.4509	0.92356	1.7409	2.3622	3.0304	-1.6715	-1.6247	-2.4898	-0.35144	-1.4416	2.0304	1.0661	1.6863	8.1957	-4.5961	3.4291	5.009	-0.14339	2.3866	-3.0259
f1012	Twelve	30.142	10.596	-36.735	-16.359	-28.64	-10.67	23.436	25.188	32.22	-12.665	-19.915	1.4593	-14.68	2.8402	4.7904	-4.7307	4.8711	-10.901	-0.82133	1.009	-4.6818	6.1175	-1.036	-6.5238	-5.4099	1.011	-5.5285	1.8929	5.9612	-3.8679	-6.5809	-0.72759	-1.3988	-3.9956	-1.486	-4.2301	0.57485	-7.0407	2.1647	2.1121	-2.6735	-2.8353	7.248	1.0522	4.6886	-3.9454	2.4403	4.7604
f1013	Twelve	125.44	8.8772	-22.233	1.8155	-13.604	7.7939	-2.368	3.2202	3.5774	6.5458	-21.5	-11.069	-11.647	-4.1319	7.7241	6.3867	-10.304	0.38048	0.80917	10.893	0.43453	4.8975	-1.6986	9.6939	1.4067	5.472	-14.149	6.8559	-0.7536	0.57979	0.65616	-1.656	0.12754	1.5485	-9.3705	3.7143	-3.0213	4.022	4.6778	1.0188	5.6565	-2.2638	-4.249	3.0106	3.0802	-3.4804	-1.7765	1.0135
f1014	Twelve	11.923	-28.057	-16.223	30.776	-8.9055	-37.282	-31.166	27.685	-7.6278	7.0937	-25.502	-3.3026	-6.4791	-17.996	-11.548	13.695	11.489	4.6925	0.49589	-3.6163	1.1278	6.7179	3.542	-0.48763	1.5009	9.7948	3.3477	3.4405	-0.42312	-3.9416	2.3638	-5.5419	-2.4771	1.0527	-0.15809	2.85	1.6838	11.818	-4.4903	0.25959	1.6424	-0.3206	7.1574	1.3949	-0.46677	-0.15042	4.088	2.1136
f1015	Twelve	-59.146	32.784	12.838	-9.1556	-12.085	-18.477	-7.8491	-10.189	-17.844	20.688	20.148	15.131	-16.431	-22.895	5.9353	16.781	-1.7142	-3.9055	-4.9232	-3.16	-3.3914	-5.6031	-2.1848	-23.394	-20.061	15.12	-5.4694	-9.9073	-10.563	-4.3847	-4.2894	-4.6313	7.9713	5.8337	2.6434	4.3052	-1.3902	-0.89735	4.5596	1.0895	1.2595	2.9911	-2.2142	-2.9112	6.3519	-1.2628	-3.5754	-3.8934
f1016	Twelve	21.147	-25.789	-27.466	-6.6707	-20.803	41.217	-1.574	0.91282	21.034	-21.687	19.302	2.6995	9.5343	-3.5266	2.9378	-16.048	13.932	-2.7848	0.33153	-6.9079	9.3207	9.3983	7.5921	-1.9165	-5.6262	12.612	-2.2206	5.8378	-7.6327	0.6174	-9.6315	-10.095	1.4602	2.2787	-5.3387	-4.7656	13.572	0.16647	5.2048	-4.4628	1.1353	3.5395	3.1812	-3.8549	-4.4329	2.9076	-4.3393	-3.296
f1017	Twelve	3.6837	13.629	5.323	27.593	-34.192	28.623	11.298	-31.742	15.577	-11.328	4.7226	-2.7552	-12.144	-0.54718	0.75656	4.2502	7.3966	-6.0119	4.1892	-3.7314	-2.8768	0.24422	1.8534	-0.10326	-5.0566	4.3166	8.5703	-6.1822	-8.0633	3.8827	8.2611	-2.9486	-2.362	-3.6538	-3.8731	-3.3951	-0.99045	-1.4756	-4.6657	-0.37137	2.2083	-6.2064	-3.5831	5.1072	-1.666	-9.1395	4.0618	3.4192
f1018	Twelve	47.904	-23.723	-23.791	48.123	11.807	-3.388	1.1386	-36.096	-3.7641	-9.0039	-12.025	-8.3083	12.27	0.69082	-13.033	4.3899	11.951	-17.12	-0.1764	3.4937	11.073	-8.5632	-1.4237	1.9933	6.1751	6.7074	-10.421	2.9131	5.912	1.4423	-7.2796	-6.2576	0.27278	-9.5907	-5.8493	-0.91068	12.273	0.21918	-7.3705	6.9638	4.3438	2.3747	-1.4663	-2.9309	2.9977	0.11058	0.75382	0.3575
f1020	Twelve	46.447	-23.682	32.99	39.371	-45.457	0.19801	-9.4262	-16.221	10.89	5.0261	7.0548	8.1646	18.784	2.858	14.548	26.941	-1.6856	3.2429	11.658	-8.5866	0.58786	1.5721	1.7176	-3.2671	-1.5508	-11.659	-3.6771	-0.83713	-3.5113	10.284	1.3762	1.0277	4.8655	-2.3842	0.79353	3.8724	4.4437	6.5161	-0.99368	-4.7527	7.2975	0.13462	-7.4627	1.7891	-2.0561	2.6759	2.1887	1.4325
f1021	Twelve	40.826	-2.9488	20.245	5.4615	16.773	-15.698	-14.374	-31.13	-18.95	17.149	4.8698	2.735	-4.5018	-2.4519	0.15927	-7.0848	-5.4695	-5.476	-1.502	7.4028	-7.3875	-0.51209	-9.5242	3.0658	-9.3314	-4.7243	8.0023	-8.0723	9.041	-0.34949	-0.84264	-1.9789	-1.7775	-5.8186	2.2165	-2.2617	0.23531	-3.0412	-2.2773	-0.21842	3.4468	2.2642	0.11622	-2.6759	1.9033	-5.2781	-0.40267	2.1845
f1022	Twelve	27.524	3.918	-4.5948	24.309	20.632	17.759	2.2886	-17.238	-23.06	-8.0109	-0.23836	38.457	10.018	9.1923	0.1586	-4.1491	2.6186	2.2271	16.33	-1.5223	4.8023	-6.1633	20.996	-5.151	-5.3689	0.37744	-9.6482	-3.1341	-6.1711	-3.7146	9.414	4.0053	-5.9875	0.36382	-0.043577	-1.1723	-1.3271	3.2358	0.79556	-2.637	3.884	-5.0233	3.6393	3.7973	-4.9996	-1.4058	-1.7501	3.2125
f1023	Twelve	-19.49	-29.767	-4.3428	35.954	-26.298	-0.36103	-18.962	-5.0423	18.706	16.526	2.1867	16.004	-1.6235	4.1378	-3.6735	-13.121	5.1829	-7.2386	18.924	2.5281	-6.1751	0.05268	1.3456	-4.1035	-1.7776	0.46851	3.7834	-2.0415	-1.596	5.9846	-4.3429	-2.4618	-8.3479	-1.1298	3.281	-1.9915	4.3274	-0.39462	1.9446	-5.0999	-5.0755	5.6281	0.16687	6.3813	0.19284	-2.2064	0.68015	-4.0092
f1024	Twelve	62.618	76.928	15.616	8.4398	34.345	20.19	9.3536	-24.128	-9.9565	1.6235	4.7021	19.578	6.696	-25.019	-8.9628	5.028	-9.2319	-0.76124	-6.9285	-20.61	-18.959	-0.62575	-7.3027	7.2452	10.646	1.5238	-3.4062	4.5414	10.232	-3.7866	-2.4249	0.56476	6.6117	9.3258	-0.225	-4.2497	0.92228	-0.78283	-1.9979	-5.8169	2.491	-0.99313	3.427	5.8666	1.0916	1.9882	-3.3601	1.0134
f1025	Twelve	16.641	30.775	-11.611	-16.328	-34.475	13.568	37.018	-17.137	-17.511	50.064	-12.326	-12.863	4.7034	-9.308	15.492	8.7722	3.3997	19.925	-2.3088	-2.5035	7.3574	-1.0041	-2.2952	1.3757	5.3287	4.4471	4.8207	6.9299	-2.058	8.8464	-7.6916	5.3666	-8.953	-1.7236	6.0782	-7.8881	7.9041	2.4714	1.3839	7.1663	-1.2808	-6.1355	6.744	4.0409	2.8269	-1.9246	-3.8231	-2.6355
f1026	Twelve	35.142	30.762	35.12	-45.724	-28.616	-15.544	52.466	-21.289	-17.193	-29.14	-1.5514	-8.5909	-25.275	11.205	-3.3768	10.137	20.075	12.71	6.2365	-1.4893	7.7623	7.1498	7.4836	-5.9982	5.1697	-0.81009	-7.2046	1.8014	5.4482	0.67256	-8.3404	4.003	10.644	-0.40852	10.106	10.229	-4.486	-3.408	-0.12901	1.8149	-4.1978	-1.2745	1.0331	3.2864	-3.3084	2.3306	-0.37619	-5.7715
f1027	Twelve	20.759	-24.999	-27.411	12.325	-36.669	2.2762	5.1059	-6.8758	-4.2977	-3.3657	8.4502	-7.3581	7.5775	3.6334	-12.074	-4.5647	-3.5191	-4.2471	4.6143	-3.9007	9.1669	-3.5936	-3.4627	1.8242	-12.127	3.7097	11.086	-13.235	3.5272	0.71741	7.6007	18.299	-0.21456	-2.4274	-2.9866	2.7634	0.86491	-0.98325	0.4083	9.3693	-5.1495	2.9956	6.9718	-2.3757	2.2045	3.336	3.9967	1.4351
f1028	Twelve	38.059	-33.469	27.118	4.0172	-25.483	34.121	12.156	-9.4909	2.813	6.2838	-9.7709	13.148	-7.966	7.2361	-3.3066	-2.8424	3.8559	-5.6076	6.7119	-3.1074	-9.5263	-12.354	-12.232	-8.4195	5.6945	-2.3716	0.50667	6.9036	-2.3509	-0.32684	2.0462	-11.973	4.9165	-4.1672	-3.1783	4.4703	-6.13	-7.6206	-5.3991	1.1212	-0.88144	0.4976	4.9239	-1.2056	-1.244	2.8651	7.4711	-1.5583
f1029	Twelve	-8.2093	68.84	21.389	-12.897	-34.156	11.453	8.115	10.227	4.1872	-2.9855	19.45	-14.094	9.9721	-19.168	-13.773	-8.4694	-5.4503	-0.2196	-3.3136	-3.6854	4.0719	11.824	-10.247	-11.523	5.5063	0.53715	-0.94149	-10.372	3.2796	1.4096	3.1728	2.636	-4.9399	-0.25346	-0.55181	6.8858	-1.798	6.1332	-0.17648	-4.4188	7.0375	1.4536	-0.15586	-1.3276	0.20582	6.3594	5.4952	-2.0161
f1030	Twelve	49.435	-54.412	39.752	-1.0426	-22.931	3.0037	-7.1424	21.492	-21.057	9.0306	18.607	-7.4663	-8.2757	9.5146	16.592	2.9804	-1.7209	0.24332	-9.8922	-6.2771	-2.1251	-5.2665	-8.7311	-0.262	-14.605	-3.4231	-9.5625	2.8622	-4.2339	6.2289	-6.2711	1.3705	-0.51456	10.817	1.1824	-13.624	-1.661	-0.53916	-7.2903	2.8456	2.5862	0.32617	-5.074	-2.1457	-3.9087	-4.926	4.1197	0.23522
f1031	Twelve	74.775	-3.061	33.605	6.012	6.7236	-14.514	-21.503	4.7128	3.2211	12.557	1.1255	2.7937	-17.068	-15.667	-9.03	-8.4779	-0.91798	-2.927	-0.47329	6.9006	1.8371	1.7436	0.6595	-1.5147	9.9209	-9.5994	3.8816	4.9391	-4.8839	-0.43942	-1.2955	1.3516	6.0756	-1.0608	0.77417	-1.6738	-0.3111	3.187	-4.3625	-5.7154	1.1494	-5.0918	-4.7784	-4.72	1.471	-1.3823	-2.0558	0.40907
f1032	Twelve	54.76	-8.9086	-29.538	35.2	2.8941	-20.227	2.5702	-14.553	0.063508	31.075	-10.271	3.4378	-3.6706	-2.6107	9.2115	-8.2413	-9.2596	-0.37818	-8.2485	4.3881	1.5517	-1.1084	-0.53583	3.0749	2.9848	4.1514	9.694	-0.068478	-5.1282	4.8978	6.3446	-0.33395	5.2953	-2.0328	7.9155	-3.1058	-8.2115	1.2299	-3.718	1.0361	0.82292	-0.62581	2.2718	0.95789	-1.1457	-3.6108	-3.7495	-4.21
f1033	Twelve	100.35	10.842	18.263	7.0739	30.22	30.601	-17.123	6.407	-0.55545	15.653	-41.543	6.0302	12.84	8.0483	-2.2168	-16.648	4.1839	-5.9911	9.1224	-8.2473	7.4348	0.27174	3.8771	-11.436	0.75824	-6.9254	6.0386	1.1353	1.2759	-1.3152	-4.4525	-0.95923	-3.3025	3.5372	6.8801	2.4507	-4.1793	-6.1186	3.1174	0.71824	1.4882	4.3882	-4.1026	-5.0734	1.8868	0.025365	-0.65574	-3.144
f1035	Twelve	56.792	-55.958	67.493	-15.238	-1.4136	-9.8243	-8.3289	-20.7	4.0779	-1.6994	-10.934	-15.997	1.0375	-8.735	-10.311	17.368	-2.1516	5.5174	-8.848	4.2047	-4.7313	12.406	13.94	-16.113	3.4116	-5.0493	8.9827	2.7592	2.4992	-4.3934	-6.3526	-2.308	-4.8039	7.6793	-9.3982	-0.70213	0.11617	-2.7661	-2.2206	7.319	-1.7019	-0.54818	-4.4611	8.0698	-3.3393	3.3093	-1.6182	3.8647
f1036	Twelve	24.199	7.654	3.0693	-15.596	-17.077	-7.4206	-12.71	4.7688	-3.5132	-23.38	-1.0496	8.7924	-3.1566	-14.939	19.896	-6.5144	1.5163	-1.2609	-4.9135	1.5258	-6.9475	3.9801	6.9183	2.2477	13.549	-5.1886	4.9485	-3.0014	1.8748	-6.5281	9.2332	0.68275	5.2478	-0.017205	-1.3042	-1.9508	3.9821	1.0609	3.3147	2.026	-4.0352	1.629	-2.2517	1.6036	0.60406	-3.6271	-1.4897	-2.9791
f1037	Twelve	48.104	42.826	1.2948	2.2073	-37.266	38.388	11.903	12.307	11.049	-22.812	16.442	-16.758	0.16005	-12.122	13.175	-11.778	-7.0536	-9.5921	-2.9599	-2.1902	-3.27	8.0892	-1.921	-8.5948	2.9857	3.6501	-1.8233	-3.4789	2.8637	3.8002	7.2441	6.485	5.8722	5.1863	0.66145	-6.4581	-3.804	-0.87334	-3.6082	1.2998	-3.2954	3.9167	1.7858	3.2852	-2.1441	0.87116	1.8065	1.4693
f1038	Twelve	52.425	-104.63	1.0194	-21.979	3.6924	32.66	11.186	-6.1622	-28.448	15.703	19.437	18.016	5.2625	-12.032	5.6396	5.3769	-0.63527	-10.179	-2.5076	4.4075	19.357	16.006	5.3676	15.273	3.7132	11.373	8.0212	-3.6097	9.3098	-1.1173	-2.3901	-1.4382	-8.3787	5.9323	-1.0882	4.013	-7.9084	-3.2434	-6.4802	-0.15439	-2.7637	-1.5778	-2.2116	-2.5905	-4.3525	0.43681	-0.5205	-1.6702
f1039	Twelve	59.204	48.284	54.913	28.159	4.838	14.269	6.8843	-0.39471	-0.28252	4.047	-12.965	7.9486	-22.256	0.81703	6.1087	-7.2269	-3.3586	18.104	2.6878	4.3724	-7.7439	-10.08	-5.4299	-1.5778	-1.9075	4.3116	6.9025	3.4718	3.2052	-4.4215	6.852	0.066138	-1.3457	-0.28243	2.9633	0.59841	5.7634	-3.0881	-0.25952	8.1821	7.755	1.6427	0.80675	-3.7146	-2.9416	8.5111	-2.2427	5.7088
f1040	Twelve	101.22	22.757	39.354	24.522	-22.393	26.732	-1.9171	23.969	4.3998	-9.394	8.7328	11.185	6.7566	9.8704	-5.7954	16.938	-3.7754	0.65523	8.3244	-6.5204	-4.643	-1.5967	2.0766	11.771	-5.2183	0.38045	1.6364	0.12283	-6.8432	3.4018	0.16224	11.13	-0.13116	-3.2739	-6.1296	3.6726	2.8253	-4.52	0.52663	1.9782	-1.0603	-5.8607	1.1368	-6.8103	3.9038	-1.0316	-5.1388	-5.3816
f1041	Twelve	59.31	-19.283	-13.051	-7.4452	-37.349	30.329	-10.093	9.7962	6.7461	8.77	-16.311	3.7728	6.3897	-10.866	15.434	26.648	-1.1547	-1.8948	1.3626	-0.51949	-11.474	2.3535	-0.99297	8.0796	-3.9333	1.5388	8.6287	7.2954	-0.067917	-2.156	6.5069	-2.0372	0.95975	-0.75527	6.8141	13.21	3.7232	-0.83307	1.8643	-6.3505	-0.17214	7.0625	5.8784	-1.6761	-2.1981	-0.56367	1.0307	2.1067
f1042	Twelve	102.13	59.613	16.793	-22.869	1.0384	42.209	8.6686	29.827	-32.341	1.2297	17.177	12.296	0.30001	14.053	-15.393	-7.6332	9.2134	2.3247	1.3401	16.814	-3.0134	3.3299	-10.422	-1.6722	9.2844	6.8198	-7.4742	-9.9802	7.1767	-2.8061	6.6399	-7.5214	-2.7187	-0.02411	-0.21003	-0.57275	4.962	-0.61412	-4.6667	-3.845	-1.6889	3.3422	-2.1607	4.4962	1.584	-5.2608	-3.9642	3.424
m1000	Twelve	-58.45	-0.94319	-37.417	35.84	-1.2178	45.232	-1.1998	-51.938	-11.733	-37.26	8.6078	-16.619	10.559	3.6704	17.467	5.6391	2.9185	-1.9401	4.6025	12.148	-5.7273	-6.3387	-9.6629	-0.077482	10.724	-3.1502	9.8343	1.9514	-0.052386	-10.111	-6.8404	1.0005	-2.0137	5.5868	6.7068	-1.7263	-4.2983	5.6564	8.9734	-1.3522	5.3428	-3.2757	0.25136	-7.3232	3.6345	-1.1446	2.5267	1.195
m1001	Twelve	-180.28	-155.92	19.345	41.772	10.465	18.637	57.034	25.938	-29.775	6.1959	-17.049	2.1503	-10.576	-2.9639	9.492	-8.5612	-4.1011	-23.255	-10.032	-13.825	14.868	-2.6668	-14.598	-7.7414	-1.0373	-9.8548	9.6776	3.053	-1.1091	-7.3548	3.229	0.44683	-0.010235	-4.6522	-6.7231	1.9314	4.3998	2.8696	6.7951	-3.7047	2.041	-3.5862	-1.8964	6.4788	0.35423	1.3906	-1.9726	-1.7299
m1002	Twelve	-47.496	30.624	-18.039	25.446	16.463	18.026	44.928	0.49311	-13.143	-15.822	-27.044	-3.6016	-14.572	13.094	-13.775	17.652	-0.14697	-2.4076	-8.6698	5.0397	-13.06	10.035	3.8041	5.6875	-7.4841	-3.9968	-6.517	-7.0695	3.5834	-0.824	-5.356	6.6727	-2.301	-7.7827	-0.0098414	-6.9025	-5.3009	7.0296	1.2019	-6.4057	1.9524	4.3238	3.9604	-6.7569	-5.0489	-3.4743	-4.327	-3.7765
m1003	Twelve	-35.775	4.6612	-24.291	17.062	10.4	17.405	23.855	35.855	4.189	7.3113	4.9042	2.6819	2.4827	11.599	-2.0895	18.8	6.7225	1.8854	-4.3457	-14.635	-7.4694	4.2007	2.4551	8.9284	-3.6806	-5.1791	-1.9069	1.1543	5.1248	-1.4887	8.2883	-11.894	-2.3079	-6.1854	-0.51472	-9.5486	-3.4478	8.2449	1.5366	7.0236	-5.3609	4.0286	-7.3199	-2.5994	5.1631	7.593	-1.5928	-0.36359
m1004	Twelve	-35.964	71.386	-20.961	16.68	41.484	-12.498	3.9676	-6.2524	-2.6672	-6.391	-19.541	7.5321	13.876	-3.0018	-6.0607	11.07	7.2095	0.29097	4.4602	-1.3832	4.1244	8.9019	-11.6	5.3791	-8.2421	-1.911	1.7844	8.5841	-3.7341	-4.8296	-7.5615	3.8344	-1.366	0.83147	9.4672	3.7552	2.1262	-11.951	-1.3492	-2.3347	-5.236	1.4476	-8.4947	3.6869	1.6869	-1.238	3.8355	3.178
m1005	Twelve	-46.353	-63.214	-54.879	18.69	4.0083	6.1449	2.5624	-13.905	-10.872	-12.129	-14.17	-0.198	10.894	8.393	9.9002	-18.051	-12.691	15.626	0.85928	-3.4243	8.1835	4.9286	0.11602	-5.624	-4.9623	-3.2812	-12.182	4.4374	-9.6623	-3.7378	3.7839	-1.9889	-4.1771	5.8467	-1.9076	-0.85224	-7.3658	-2.2528	-9.576	-2.1455	-0.80741	-5.7803	3.8477	-0.48561	0.57521	7.1195	-2.3474	1.1211
m1006	Twelve	-40.109	-28.878	43.318	-41.551	26.037	-55.105	18.783	-31.393	20.755	6.1879	5.2429	11.455	10.791	8.0929	11.089	-3.8159	30.738	-3.4072	9.8074	-4.9115	1.5528	0.47309	-0.029232	2.8674	-0.45979	6.4961	9.8691	3.8461	10.167	-0.28663	12.954	2.8316	6.5761	6.3636	-7.5004	-4.0929	-0.18888	-0.12695	-4.2298	-0.23561	2.0406	0.44383	-1.5094	-6.4783	1.3192	1.7261	-4.068	-0.86457
m1007	Twelve	-189.59	49.752	136.13	-62.994	-8.8713	24.849	-35.297	-7.5523	1.9756	22.94	-21.17	-18.845	-0.34636	19.619	-6.4604	-18.686	3.5752	-2.4355	9.3804	3.0784	-2.1719	10.925	-2.9915	4.3153	-3.5621	-4.4405	-4.7442	-9.7665	2.8658	3.5037	-3.2964	0.8789	4.213	0.36785	2.3207	3.3648	4.0927	6.5673	2.3626	0.45011	4.2672	-4.3958	1.171	2.0867	1.7135	2.9724	-4.3131	1.7649
m1008	Twelve	-14.222	62.892	-35.449	-17.319	1.8921	3.4675	-20.914	-0.56281	2.606	3.5584	-2.7469	-4.9765	-4.86	16.929	-9.0753	9.5149	6.0511	-9.9744	-15.229	15.666	-1.3696	5.2136	-3.85	-11.481	6.78	-14.757	4.2527	3.8276	-12.35	5.9937	5.9058	-1.5225	-5.8023	6.4007	-1.2622	-1.16	4.9676	-0.87951	-6.8923	-2.8283	-3.3238	-2.7686	10.213	-4.9618	0.69073	0.68105	-2.7856	1.396
m1009	Twelve	-217.84	61.705	74.231	-29.261	-28.577	-6.4543	10.076	8.0586	-3.8346	2.7728	-15.346	12.793	2.4986	-6.392	-6.798	7.4173	-8.7183	-14.113	5.9171	18.797	8.6853	-8.4447	3.7514	14.973	0.3938	2.8374	-10.92	6.4863	-4.2885	-9.6476	6.4141	1.6768	2.3425	17.837	2.2753	-5.4442	3.5567	1.5401	0.79852	5.0415	-2.8232	1.9752	0.39401	-2.0871	0.35914	-0.51864	6.6353	-1.5852
m1010	Twelve	34.432	48.591	-33.097	-29.294	-18.508	21.685	-3.2029	4.8781	17.261	4.8264	-5.1142	17.887	-2.7347	14.889	-29.973	-1.1183	-20.51	2.5584	1.7253	3.1238	11.499	-4.6074	2.9656	-1.7748	-7.3843	3.0206	5.6268	6.2949	10.513	2.656	-7.9425	-0.6839	7.2275	-2.4157	-5.1621	-3.5742	-7.4982	-0.69234	2.8165	1.7635	9.3606	-3.8209	-1.4587	-2.1717	-5.7112	-0.44258	2.4568	1.5206
m1011	Twelve	-67.693	45.553	-97.301	-114.34	-52.104	-22.023	19.925	-17.625	-2.3951	3.5629	-3.1341	15.881	34.082	-14.578	0.93929	-7.2324	-2.9658	10.942	-8.7332	12.959	-8.9191	7.2971	0.61866	3.9738	-13.612	-14.851	4.7349	-0.052408	2.1043	-0.28172	1.7564	-5.0271	0.99993	-3.2184	-6.8414	3.6687	-0.30432	-0.74125	0.73994	-0.28207	0.86106	-2.864	-3.408	1.5803	1.9317	0.27034	-1.0014	-1.1415
m1012	Twelve	12.708	38.734	16.186	3.5041	37.842	-33.7	24.929	12.24	17.315	4.7686	25.272	15.037	12.934	16.185	3.4855	2.6389	3.7229	-10.543	-26.375	-9.8025	-3.0666	1.0646	12.81	-5.2537	8.2715	-7.2611	4.3089	-4.0802	-4.478	-0.047892	-6.3698	0.87768	3.3823	2.0241	1.7776	2.1462	3.4073	-0.025137	2.2038	7.6284	8.4886	1.1191	3.7994	-1.2726	-2.1188	-3.2554	3.0017	2.7543
M1013	Twelve	-55.469	-44.584	-35.479	4.8321	18.924	29.3	25.104	-15.433	-3.9935	-6.9494	17.466	8.4141	-30.454	-11.477	-16.084	-20.054	-1.7795	-3.4184	-1.5893	-8.2541	-14.148	-7.7846	9.8157	5.5422	-7.5266	-10.567	-1.5988	11.677	4.7431	19.13	-3.2683	3.1929	-0.51749	10.785	-0.74239	10.863	2.618	4.944	0.21955	0.8034	-6.0404	0.20431	-1.7845	-1.6209	5.4898	-0.92835	-0.47678	5.28
M1014	Twelve	24.416	49.565	35.322	-1.3381	51.809	13.921	30.445	9.7176	59.15	23.064	-9.4276	-2.1641	9.0041	-33.764	-0.064197	-4.8026	-0.79115	3.9388	10.432	-10.831	5.426	-4.4117	3.134	2.2772	-0.068521	-2.8078	-9.5511	-7.3017	-1.517	2.2342	2.8713	1.7176	-4.4137	-2.5069	2.0819	-0.78538	-2.0907	0.067948	0.16641	-2.2972	-2.0668	-3.7304	1.0156	-0.71369	0.129	-2.7233	1.9753	-1.6739
M1015	Twelve	-2.6482	70.187	14.62	-13.643	40.909	30.808	-22.835	-16.878	10.374	-22.75	-9.2704	-26.526	-20.83	-2.134	-9.2986	0.60309	5.8406	17.178	-10.421	-0.16894	14.344	-5.4543	0.55491	6.4023	-7.7172	5.7625	13.894	0.29535	-11.051	2.6856	6.9877	-1.9021	-3.3709	2.4816	-8.9981	1.6455	-2.4394	0.83182	7.4983	0.55235	-1.9915	5.7064	-4.9047	3.1543	-1.6086	-3.6491	-1.9357	1.2383
M1016	Twelve	-7.9084	47.194	-16.075	17.156	20.102	-17.19	-15.996	-20.639	18.599	11.118	21.325	1.7795	-8.0762	36.164	9.914	-0.51338	-32.583	2.0369	-6.3697	-5.653	2.4163	8.7945	-1.9302	-12.721	-1.6078	9.4962	-5.0165	12.496	13.985	-8.9034	7.2647	2.8722	-10.281	-0.74481	2.8415	9.7025	8.8225	5.9904	0.96935	-0.043221	-6.1921	-2.9167	-3.5735	-2.2098	-1.8548	-4.1965	1.6735	-4.0122
M1017	Twelve	-52.324	6.5095	-46.911	-25.39	28.781	-15.4	-18.32	9.9463	-4.8433	-5.3836	14.088	24.125	-22.782	-2.0901	-6.9882	-2.7151	6.7716	11.055	-0.55633	7.2473	1.5848	9.8331	-6.2561	2.6963	4.5316	5.3607	0.79028	9.2087	-4.9081	8.3849	-0.95536	10.129	-7.3813	-3.9646	-3.4803	-3.5283	-1.4215	-1.1011	-2.2641	-1.2442	10.674	6.5348	-0.10279	4.3655	9.6365	5.9321	6.5821	-7.0261
M1018	Twelve	16.567	51.697	-0.053057	2.3643	26.775	-6.4826	-5.3418	-2.9634	-14.561	3.41	19.109	-5.6839	-5.7746	-16.959	-0.34472	-3.8876	6.1474	2.0083	9.7581	6.587	-8.8678	-3.8375	-1.0353	-5.6967	12.82	-3.6348	-2.3897	7.7881	-6.9369	0.59752	4.3341	1.3496	0.69698	-9.7858	-2.9751	-2.4553	-3.2398	4.4463	4.7952	4.1606	-4.7941	-5.7319	-3.0841	-3.443	-7.682	1.706	4.0062	-6.9186
M1019	Twelve	-47.223	-47.978	-24.024	-6.2256	-21.289	7.166	-12.509	-4.7875	20.904	11.531	7.039	-8.4216	-1.4228	14.005	-17.939	9.1309	-6.0526	7.6997	-4.6019	-3.4859	-0.56111	-4.5124	9.4996	-0.82745	2.8331	2.5962	6.6398	4.5585	0.50481	-8.1358	2.9474	9.9106	7.8374	-1.7763	5.7922	-15.345	4.4455	-4.6698	0.74663	-12.661	-3.5929	-0.8157	-2.6129	1.7791	2.025	5.349	1.4474	3.3233
M1020	Twelve	-154.31	-52.677	-31.666	61.759	8.3306	-2.2953	-15.433	-0.23296	9.1684	-6.7573	-10.23	13.072	-17.298	6.1175	6.5271	14.154	-4.0897	29.654	-9.7214	-0.99538	0.73671	-11.127	3.4332	3.5049	4.6666	-2.2524	-2.7871	-21.932	3.7391	-1.3057	-1.4862	-6.4585	0.71532	3.0627	-4.957	6.2398	2.8104	-5.2883	-5.809	-2.931	-0.79452	-2.228	0.65419	-1.5589	1.0893	2.3692	0.25577	-2.6128
M1021	Twelve	68.633	-141	129.49	-45.294	-9.6341	-21.82	4.5283	5.4115	9.7106	-10.323	13.826	4.2986	5.9483	21.276	2.5175	1.5847	-11.184	0.55881	2.5608	8.9379	-12.977	-6.8498	-1.136	6.549	-1.3935	2.488	1.0442	9.7353	-5.8449	-1.9563	-2.4387	-5.3398	-4.8445	-4.1456	-5.2723	2.4109	-7.0688	-0.78462	4.3145	-1.5528	-1.3349	4.0437	5.6273	3.8627	1.3168	0.97119	-2.1407	-3.2611
M1022	Twelve	-83.174	46.092	-46.245	-18.601	78.159	16.959	-18.64	3.2054	3.3554	12.24	-9.0338	1.4695	7.7389	7.485	14.582	10.42	5.6088	-4.9136	7.2178	-3.6395	-15.367	13.695	-15.25	-1.994	-6.0399	4.1779	-3.2531	-3.1771	-3.7887	0.67714	-1.7903	3.4058	4.1298	2.175	-11.524	-0.7941	-0.44709	-4.383	2.8749	3.6631	-3.1595	-1.9127	2.1682	1.6117	-9.1099	1.4499	3.2263	-0.58124
M1023	Twelve	-66.451	5.2961	15.621	35.131	17.824	-10.239	-26.413	33.356	-30.71	-13.582	-4.6341	-24.882	21.302	4.955	-0.58766	-12.681	13.981	-7.8733	-14.728	2.8871	-16.62	-7.0905	12.188	4.0575	-14.898	10.679	2.304	7.6517	4.1283	4.6917	5.0134	4.2289	4.885	-6.314	6.2192	6.1025	0.67372	-1.4362	-5.2546	-2.0767	4.0214	-6.8187	-0.86888	5.8232	-2.6356	-0.085238	2.2493	-3.3221
M1024	Twelve	-47.084	149.96	-1.8587	-6.3572	41.667	-19.848	8.7622	27.698	-33.594	-13.394	21.37	-17.603	-3.8876	-8.6836	14.072	13.579	-22.155	-9.2917	29.517	1.8178	11.744	-4.7756	16.628	-5.8351	-5.1826	-10.824	10.282	2.854	3.8559	-1.7146	-2.5507	-6.3893	-1.1995	-4.2497	-3.2856	-3.4839	0.19255	-2.6416	-4.2013	-1.8905	2.411	4.589	5.4725	3.009	3.7413	0.27747	-2.0103	1.2832
M1025	Twelve	-83.591	-129.24	51.098	8.6449	36.84	-8.7736	-11.902	-37.112	20.385	-29.323	1.0993	-10.593	26.208	-11.376	-11.036	9.8717	-8.5152	1.3665	-1.5743	2.9066	2.4047	3.9804	-3.7194	-4.5693	-5.5539	-2.2497	-5.5717	-0.48974	4.0398	8.1031	-0.23681	-2.7982	-4.1057	-1.4026	7.1705	-5.2106	-5.1002	5.0787	-2.2143	1.2765	-0.87842	5.3619	4.0902	1.1176	2.3547	-3.6074	1.2432	-1.6878
M1026	Twelve	12.834	-66.8	-8.8431	-15.16	38.049	44.949	-3.0947	35.521	40.484	14.14	28.68	-12.07	0.54441	-7.6445	14.766	7.6347	22.047	2.6004	-9.1415	21.184	5.393	-8.8939	6.1981	-2.8648	-2.7872	-6.3593	-7.176	0.41552	8.7161	-8.1387	2.02	3.5157	-5.7417	1.6211	4.6017	4.9034	-4.3147	-4.3762	3.1459	0.33027	5.478	-4.5235	1.227	1.9638	4.4296	-0.35557	-0.32755	0.32524
M1027	Twelve	70.989	-145.21	-45.018	-217.5	46.654	-2.0228	-0.60989	4.8589	-12.196	-16.759	-12.311	-5.1165	-11.201	2.1646	3.0529	9.3118	-12.034	-5.3245	7.4717	-8.3365	-3.4547	-8.4118	-1.3017	-3.3439	6.8083	6.3551	-2.234	-9.3711	-6.4212	3.3149	3.1168	3.2282	-1.054	-5.1835	7.558	-1.3135	7.7966	0.5565	-1.3543	-0.43958	1.508	-2.2532	-3.3065	-2.3314	-0.49038	-0.24488	0.9657	3.0223
M1028	Twelve	30.126	-33.467	-46.921	4.5253	1.3483	-31.457	12.359	26.555	4.5506	-19.763	-1.6662	-3.0645	14.669	-2.2821	-13.51	-7.2288	-7.2834	10.015	4.3372	-0.48734	12.91	3.9415	-8.7262	3.4495	1.5034	-7.186	-1.648	4.5082	-5.0586	0.56106	7.3532	-4.9686	11.667	4.2278	0.38595	6.1099	4.3907	-0.54985	0.64018	2.2737	2.9592	-0.69692	1.1042	-3.1815	0.29097	-8.05	-1.2781	-1.5913
M1029	Twelve	-107.57	81.597	89.166	-13.056	-40.893	-15.297	-28.13	12.196	2.5943	-38.567	5.5095	19.896	-9.5633	-10.087	25.993	-6.6883	2.2876	7.3522	-9.7154	-11.603	8.7492	3.8306	-5.502	7.6919	0.73953	-5.4452	-0.80577	2.302	1.47	1.1895	-4.4563	-1.9438	-10.648	-12.366	3.5319	-2.6535	0.5081	-5.4763	-3.0792	0.063067	-1.5258	-4.1249	-2.9778	-4.5421	-1.3276	-1.1885	-0.040383	3.4681
M1030	Twelve	-66.881	-52.608	11.985	71.759	7.3474	-42.392	34.657	20.58	-10.95	-0.69951	2.0454	-11.219	6.0074	-0.061162	-1.0521	3.703	-13.049	6.8963	4.8616	15.176	-2.1362	6.027	-0.26097	0.3607	11.311	9.0987	-0.46135	-4.9557	4.0602	21.977	4.9236	-4.8525	-1.0793	5.0281	2.0517	-2.554	4.0956	-12.715	13.032	-3.4079	2.2244	-2.223	-1.508	-2.2449	-3.7211	1.7474	1.3511	3.2605
M1031	Twelve	71.455	77.006	17.161	-25.95	-5.1155	-39.7	43.311	-0.54155	1.5441	7.9012	-1.8186	-39.239	8.6092	12.209	5.3862	-6.2888	7.9693	13.966	-2.0684	-10.069	2.9583	-18.219	-8.8257	-0.50703	-1.8367	-1.3553	-3.0652	1.7488	3.252	-1.4459	1.1451	0.5871	-6.2247	5.7054	-7.3318	1.7996	-0.6616	0.38328	-4.9816	-10.047	0.20019	6.8225	-0.29318	-1.1239	-2.2254	-2.0873	0.00019635	-2.1137
M1032	Twelve	-136.07	-4.0964	-2.6886	-16.553	-6.4359	26.644	-8.5383	25.19	-8.0115	11.894	-8.54	-11.156	19.234	-6.4704	4.5113	-4.3089	-7.8954	3.0574	-0.74519	-0.55403	-6.6878	-12.43	11.264	-0.66787	15.64	10.683	6.2886	-1.8988	-0.45424	0.038957	-16.411	3.9581	1.2047	-1.4784	-10.312	5.1584	-0.612	2.6407	-6.712	-2.1063	-5.2485	1.0154	-2.7554	-4.8673	0.7007	-3.115	4.4589	-0.06718
M1033	Twelve	-14.611	21.899	-29.883	-13.89	-25.134	-3.1026	13.9	-0.71265	-13.543	14.754	6.7682	-17.423	2.8917	9.4727	-29.016	-5.0117	6.199	-0.92422	1.6937	-11.805	-10.472	1.789	10.086	1.2423	0.14429	0.3479	1.9129	-4.0213	-5.057	-4.4423	5.6785	-16.663	-9.9738	1.3319	9.3268	-1.0579	-3.459	-2.3065	3.5656	3.2184	-0.79399	-3.3696	-3.864	-3.5487	1.7057	0.75432	4.6248	-1.3436
M1034	Twelve	-71.352	-82.897	-41.819	24.891	-14.845	-32.138	-6.8652	-0.70563	4.4342	9.4045	19.946	-21.615	-14.624	-9.4285	-7.1513	-19.733	-3.235	7.0795	13.865	-13.599	-15.031	10.913	2.5235	14.602	3.5989	-1.8613	-2.3988	-1.5265	-6.9445	-18.134	-5.7837	4.2249	-4.2938	1.3779	1.974	1.4702	0.6442	-4.9016	-0.79805	3.6911	8.4389	4.701	1.9891	-0.25396	-4.5935	-3.2643	-3.2032	1.2138
M1035	Twelve	-105.97	50.428	-19.509	-16.503	9.8162	-2.6121	-14.951	-19.519	12.972	14.565	15.778	-10.772	-14.262	20.448	11.182	3.6636	-0.69325	-11.806	-2.2751	-13.839	14.039	6.5019	0.60117	12.364	9.3911	9.2797	-1.6447	0.79237	-3.0872	5.1592	0.81659	-9.493	11.5	-4.9941	2.3184	3.6185	-9.0245	0.6645	0.12621	-1.9407	-0.71897	-1.6899	5.3389	3.0174	4.3551	-0.41805	0.53713	4.7855
M1036	Twelve	-79.441	15.045	-20.006	24.304	-7.2712	-5.1009	14.224	-6.073	29.985	2.6756	-1.7056	-1.3504	-6.9177	-7.5397	-7.9468	4.3995	-9.2579	-23.453	-3.7647	12.488	0.3277	-4.7546	-0.92416	2.037	6.4008	-3.0719	-5.1335	-1.2138	-8.4621	2.75	2.0331	5.2762	-3.1872	-5.8158	5.3452	6.3172	-0.58312	-1.9106	-8.5025	4.7323	-0.99816	7.7144	-6.0195	1.2087	-7.1253	4.7194	-8.4716	0.50667
M1037	Twelve	-109.63	-6.8318	-66.284	-21.186	-27.829	1.8172	-48.073	-10.446	-19.466	13.84	12.565	-8.2326	9.5064	-17.748	-2.63	1.7814	8.6361	0.59407	-4.932	-2.5844	6.1522	-14.377	-2.3068	-6.281	0.29915	1.129	-13.259	9.0201	8.7788	2.9728	3.1506	0.35068	0.83319	-7.4267	0.30477	-1.6451	-4.7369	-5.0185	6.8193	0.74465	-1.8263	4.0401	1.5725	-1.6108	-5.5092	0.97919	-7.4122	4.1199
M1038	Twelve	-44.632	-0.51895	-8.0349	36.04	17.926	-6.0469	37.885	24.384	14.891	-5.7159	20.581	10.959	18.299	9.7495	-0.61664	-7.7852	1.6671	16.599	10.569	16.399	-5.1218	0.48772	-10.41	-6.571	-2.0626	12.907	8.5613	0.36106	-8.8958	-3.6841	-9.7647	0.11066	6.9409	-3.7792	4.8241	0.43646	-2.818	9.0752	-4.7034	2.1428	-5.2736	-2.0669	-3.8275	1.2558	2.4675	0.48201	-5.1622	6.9541
M1039	Twelve	-76.104	-15.231	-22.812	-14.975	-13.749	4.226	-31.493	16.067	8.9093	7.391	12.16	17.277	-3.0679	14.529	-15.042	3.7896	4.9708	6.5237	2.2441	-0.85411	6.8101	-7.9157	-6.0773	0.30237	6.3141	-12.834	7.0339	-4.3856	6.3509	0.71184	-4.5973	-0.72032	4.0775	3.8777	1.126	-3.2901	0.14529	0.14524	1.6539	1.8776	-1.9676	1.686	1.1136	5.9453	-5.42	-5.2165	-1.7144	-7.9271
f1001	TwentyFour	-171.49	-35.764	-25.837	6.629	16.404	37.484	5.4608	-20.593	0.28166	-3.84	-17.804	5.6229	-9.7152	9.0446	9.0361	-3.8345	-3.4646	13.612	-0.59885	-8.0557	5.4319	-4.3736	23.007	5.9116	-6.8821	2.6148	6.2359	-4.0378	-1.3593	1.3593	1.7572	-5.2003	-11.736	4.9892	6.6329	9.4074	-1.3781	-3.1683	-2.1453	0.012203	-8.7938	-4.5379	-3.4624	3.5083	-1.421	-2.9654	2.1875	3.9386
f1002	TwentyFour	-20.919	28.792	22.315	26.909	-21.644	41.606	-1.6881	-18.835	-7.4991	0.43176	6.6296	-1.8643	-15.307	-17.199	-6.0931	-1.9811	-4.787	11.938	7.6862	-2.4143	-6.0108	-0.76262	-0.54183	4.0116	0.019514	-4.5025	-3.3893	5.4911	8.2797	4.4075	5.3517	-1.0895	4.8622	-2.181	10.534	0.10036	0.36744	-0.45964	-2.4593	-3.7011	-2.55	-1.6082	-0.87931	-3.8644	1.153	3.0621	-0.94048	-4.6439
f1003	TwentyFour	-60.296	52.721	64.24	17.977	40.617	-5.0291	-3.911	-2.1012	16.863	-18.812	-2.3289	16.075	-9.7227	-12.746	3.4682	-12.506	14.391	-16.625	6.8046	8.3261	8.488	-6.4504	-1.1038	5.7708	-7.024	-3.3151	6.8303	-3.7768	-0.72475	15.373	3.2592	3.1168	2.268	1.74	-6.0727	3.2271	7.7796	8.1111	1.9413	-4.9102	-1.4139	4.4883	-1.0671	-1.4052	-0.12699	-7.5413	1.5889	9.7553
f1004	TwentyFour	-44.185	38.061	-66.516	21.97	-30.3	13.953	17.269	7.3619	5.791	2.4631	1.1868	1.0412	-0.11115	7.6068	-5.1604	7.8184	2.731	-4.4539	-17.349	-10.841	-1.956	-3.8293	-1.8023	2.4754	-7.4482	7.2449	1.5803	-2.6793	6.3947	-2.4467	3.425	2.984	-1.4985	-2.0089	-1.4648	-0.053039	-4.2123	1.4113	-5.6876	2.9733	-3.023	-1.1657	6.5503	2.9418	-2.07	0.73592	2.7694	5.8474
f1005	TwentyFour	-66.843	-49.698	-9.4815	-6.816	-4.2182	15.562	-1.0838	13.541	-4.3239	30.784	29.092	7.1234	5.7611	-10.368	0.37565	-7.3948	-0.63119	9.0011	3.932	14.871	-1.6031	-11.039	11.558	-1.1978	9.4135	1.7256	-6.3126	3.0254	3.206	-3.446	4.0416	-0.16235	-8.6174	3.1225	-1.0086	-2.0849	-2.1608	-0.80728	-1.6237	5.5163	-3.2512	-4.264	1.2084	5.0366	0.53292	-3.5705	-1.3787	0.77012
f1006	TwentyFour	-71.078	-15.078	29.548	16.665	19.128	-4.7116	32.273	-3.9862	17.058	17.224	0.010391	-8.0313	17.769	-5.7772	-3.1526	-11.142	-4.1164	-7.8403	4.0704	8.6612	-5.8986	4.1117	-0.74976	-3.2794	-2.4286	7.7212	3.8526	-1.0117	-0.47552	-4.4302	8.6195	-0.63962	-3.3869	-4.2296	-0.016394	3.1806	-0.8309	1.6993	-5.8435	-7.3934	3.9023	-6.2227	0.35798	2.2843	4.2927	3.8835	-0.87032	-5.6205
f1007	TwentyFour	-145.94	35.783	-6.8929	35.546	3.0009	-27.23	23.62	3.9896	2.356	-2.8129	-11.258	-27.101	-10.85	7.5528	-7.4459	0.83892	-4.2184	3.0696	3.767	2.4812	10.775	3.1269	-0.2132	5.0194	-8.1592	-1.1574	0.69217	-1.4466	-5.1625	10.309	4.4375	2.5656	0.37137	-6.5937	-0.91398	-0.97816	0.88932	-6.5982	1.0984	-0.63142	-1.8886	1.6286	-0.92817	0.64312	2.3414	0.9685	-3.2217	-6.1325
f1008	TwentyFour	-74.419	-37.651	26.3	10.878	-19.83	36.094	14.386	9.0272	18.87	-11.375	-5.7825	8.8449	16.191	-2.1209	-9.6859	3.45	13.455	12.52	-4.2763	6.1213	-1.2458	-2.772	-6.8974	-6.647	-2.0008	2.7177	4.2914	2.9231	-3.1756	-9.4604	9.2212	8.0762	0.73708	0.023894	1.9605	6.988	-11.662	5.3624	1.0083	-0.46106	-1.7621	7.7531	-2.5414	-4.0515	1.2009	-1.3886	-0.17737	-2.6429
f1009	TwentyFour	-14.325	20.049	-29.309	32.173	-0.37327	20.261	30.323	13.251	-2.9604	14.718	20.12	0.1747	-13.27	3.9809	4.1783	-0.37399	6.7145	5.1433	-16.56	-13.301	4.4072	5.5974	-9.1456	0.75239	7.4173	-3.4339	2.7091	-3.9773	7.3552	-8.7236	-4.802	-0.50119	-0.0015952	-3.2904	-5.3055	-2.336	1.3206	6.1749	1.6831	3.4035	-1.8135	1.299	-2.0264	-0.94768	0.018065	1.2989	-3.0385	-1.8263
f1010	TwentyFour	-71.898	18.355	-9.8474	-10.703	-11.763	20.086	20.858	28.236	-11.813	-5.9452	23.045	2.8319	-5.1431	10.23	16.25	-10.463	-11.972	-0.98792	1.5663	0.46737	4.9204	1.6764	-1.2132	2.7745	2.046	-0.89192	1.7515	-3.2442	1.6925	1.1882	-4.0408	-2.057	-3.9812	0.23337	-0.95715	-2.9372	-3.0072	5.8578	-3.2716	0.39637	-1.9209	0.31165	-0.84128	-3.3171	-4.4452	-0.083029	6.8144	-5.4353
f1011	TwentyFour	-12.23	-31.38	-45.318	12.807	-19.809	-4.7039	-11.866	-28.802	9.2759	-8.9031	25.153	10.306	5.3096	29.881	15.152	-19.277	-2.1412	2.2698	5.4595	-1.604	-2.4208	-0.83288	-1.5716	-7.2579	-7.4556	-9.2476	2.6271	-6.985	-2.6516	0.84164	3.034	1.3306	-2.6468	-2.4352	-2.1284	2.9878	-0.9062	2.7349	-2.199	-2.7659	7.5821	6.1386	2.5297	5.7931	6.3929	-0.84916	1.0867	-0.90835
f1012	TwentyFour	-32.082	-8.5932	-34.154	-14.933	-32.07	6.8994	-23.902	29.549	-24.63	11.14	23.217	8.1377	-7.5184	13.767	1.2006	-3.4635	-0.31958	13.234	-2.2948	-3.5033	-1.8119	6.049	-7.4028	8.9803	-3.7008	-4.1011	-2.6416	4.6204	6.0345	4.1965	-1.6701	2.3231	-0.76896	0.23315	3.5069	0.52057	2.248	-1.7227	0.85655	-7.0102	-0.046041	-5.0276	0.13542	-2.4479	8.2678	2.6469	2.4108	3.9458
f1013	TwentyFour	-121.25	-9.6083	-21.507	1.7931	-16.161	-9.8432	1.0976	0.52185	-2.4384	-10.282	19.078	-9.9736	-14.525	6.0479	2.4646	3.6212	-9.2182	-0.30732	10.843	-5.1723	4.9489	5.6367	6.1822	-6.4216	-9.9753	3.4872	1.9484	12.045	6.0381	2.318	0.22145	0.12042	7.9813	-3.7745	1.4447	1.5876	-6.5389	3.9325	-1.6289	7.1513	3.1095	1.7065	4.436	0.15624	2.1332	-0.87858	-0.33667	-0.42856
f1014	TwentyFour	-9.3879	27.768	-17.444	31.585	-13.411	29.801	34.806	26.332	7.1478	-12.633	21.91	-3.4807	-15.743	-17.415	-2.0261	11.306	11.54	-3.5315	-3.8442	3.727	3.9773	4.3788	-3.4631	-8.3341	3.2602	-5.8402	-6.3165	5.7887	1.176	-0.14753	-3.9606	-6.6478	3.0157	3.8255	-1.4856	-1.4829	1.3775	1.7388	-8.7734	5.2086	-1.4796	-3.8463	-3.7196	0.71365	1.7357	0.23971	0.37137	8.2771
f1015	TwentyFour	42.903	-37.447	15.764	-12.633	-3.067	22.758	12.126	-0.38353	-0.60144	-19.274	-5.1238	11.567	-12.138	-17.456	14.087	20.819	3.3461	4.8373	1.9505	3.5954	-8.9783	-9.7563	0.66215	20.175	11.316	-16.976	11.275	10.648	-2.6883	2.6391	8.6128	-8.8536	0.34359	-0.55484	-9.5239	2.5478	-6.7675	3.3926	4.4011	-1.3223	4.3383	1.8009	-0.64493	0.12586	3.043	5.6975	-3.0515	-3.6157
f1016	TwentyFour	-20.965	27.131	-26.017	-7.3124	-18.93	-40.788	-3.3736	-5.3065	-18.636	25.909	-13.059	5.3205	7.8107	-0.68551	8.749	-12.584	7.4038	3.6836	-13.068	7.3246	10.758	-1.1308	-2.6685	-3.922	2.1013	-12.21	1.7294	18.336	-2.8341	5.5722	-8.119	-4.561	-7.4492	0.98037	2.8868	14.389	4.8615	-0.93726	2.3611	2.6208	1.5721	-0.91923	-6.3129	-3.6717	-6.7221	-2.9211	-4.5752	-4.9007
f1017	TwentyFour	-5.2226	-16.178	8.0383	26.716	-28.902	-27.644	-19.727	-30.873	-17.197	12.863	0.74807	-1.7163	-7.3651	3.5405	0.17676	6.8311	2.0432	6.9513	-8.2728	-1.4234	-4.7067	-0.45952	3.0744	-2.4233	9.7329	-7.8635	8.3402	-1.5078	-7.307	-2.4249	3.3733	-3.584	5.9184	0.72411	7.1998	-5.4858	4.638	-2.7009	3.6024	3.8054	0.1823	2.3131	7.9761	-1.13	5.0816	-0.58144	-4.0617	6.961
f1018	TwentyFour	-57.138	18.558	-19.153	48.46	18.12	6.0999	-1.1175	-25.836	8.7846	5.1931	8.9007	-18.237	8.8411	-0.89682	-9.3611	0.27228	14.414	16.959	-4.7361	-2.7669	-1.5049	-15.579	0.01899	-7.0374	-6.7416	4.6765	-1.6145	11.214	12.76	6.3388	-1.2227	-1.9765	2.0116	0.47305	-4.0371	3.7895	7.875	-10.393	-4.2136	0.98991	6.9953	1.6332	-1.2627	-0.50116	1.3361	-1.3153	0.25981	-2.2241
f1020	TwentyFour	-42.931	24.385	32.824	40.227	-45.635	-4.4561	12.26	-19.407	-10.624	-0.69614	-4.4397	-5.2506	25.49	0.26678	9.536	24.396	1.2226	-12.563	0.65038	-4.4862	-6.2533	1.0004	-6.8764	1.2799	-9.8327	1.2459	14.364	-3.3369	-2.8867	2.2071	-2.2331	0.71565	1.6901	3.3689	-0.44466	-0.6075	2.962	-3.6639	-2.4721	11.18	-0.10102	1.3097	-0.11471	1.9096	-3.8312	4.404	5.5992	-3.1061
f1021	TwentyFour	-41.936	-2.0154	20.323	5.6969	18.958	17.517	12.135	-30.584	13.526	-15.708	-6.4098	-0.95367	-2.9865	-5.9442	-1.4778	-1.6583	-6.6048	6.1516	-0.36892	-5.9388	-0.19315	5.3981	9.7848	10.473	10.101	3.4239	0.040725	-10.054	8.4212	3.7959	-0.78452	-1.5624	-0.26123	2.5693	1.8331	-2.7745	4.2749	-0.25404	3.792	-0.63482	3.8761	4.4909	-1.5837	-2.8388	0.46751	2.3661	-4.592	0.75652
f1022	TwentyFour	-22.948	0.41664	-5.3621	23.61	18.681	-17.366	-0.99236	-22.42	28.28	7.702	6.3613	33.262	24.981	-9.9006	-3.4262	-1.3954	-6.9443	-7.9663	-9.3364	-4.3865	-3.115	-6.8075	-2.9665	-3.5775	-16.342	-20.78	-0.44632	-0.56385	-3.6828	-7.8821	4.6767	-0.8545	2.8456	3.6423	5.2549	-5.2496	3.7729	3.4785	1.4816	5.4457	0.63313	-4.6145	0.22798	0.072794	-0.84319	-1.3137	2.1237	2.0811
f1023	TwentyFour	21.793	29.518	-5.8822	36.941	-28.137	-3.4908	19.171	-11.473	-19.747	-11.759	0.5879	15.975	8.2922	-5.3305	-7.4243	-8.1558	-8.5181	2.9825	-13.287	-14.45	-2.8643	3.3999	-1.6424	0.9389	5.5328	-2.5203	2.6333	1.1605	0.0016029	-4.2931	-5.4397	-0.87592	-7.2387	7.67	1.6461	2.7639	5.1511	2.2458	1.5299	-3.2915	0.1679	1.7103	5.0804	5.289	-1.0215	2.4439	-3.9824	-0.19037
f1024	TwentyFour	-63.695	-81.046	17.733	5.5435	38.002	-13.057	-15.502	-18.36	6.8323	1.3326	3.0443	0.63998	12.12	-29.368	6.8643	5.4817	-7.1238	0.90254	2.4773	8.205	-15.943	13.042	-2.5777	-8.6168	3.8992	7.9757	-7.6754	0.090932	7.5104	3.84	-1.7257	-0.60029	-7.0692	-12.066	1.0194	4.9689	-2.2554	1.9073	2.6051	3.6387	-4.5712	-0.030531	-4.4853	6.7388	-0.3888	3.1439	-2.8659	5.7771
f1025	TwentyFour	-10.296	-16.965	-8.7684	-13.514	-35.847	-15.513	-35.872	-15.943	15.722	-55.187	-0.48798	-11.753	-7.0935	-1.9525	17.621	6.0962	7.9866	-21.647	2.4405	6.0823	6.5375	-1.4931	-0.52915	-7.8914	6.6708	3.5212	1.1226	7.8433	1.346	-8.2812	-4.2254	10.448	-6.1619	2.9195	0.62264	-1.3301	5.7284	-3.8257	-8.1982	-0.83801	3.1119	-7.5512	1.1359	-1.7213	3.3995	0.5978	-6.759	-1.9893
f1026	TwentyFour	-31.219	-25.918	35.944	-45.952	-33.669	20.54	-54.601	-15.197	21.322	25.653	1.5251	7.4489	-23.696	7.315	-11.605	11.735	15.002	-10.173	-9.754	-2.4188	3.9635	-2.3881	-13.852	-3.8375	-7.9179	-2.3316	2.9987	-1.0063	2.6554	12.648	-2.6165	1.7138	-4.1461	3.7694	-8.8107	-4.0032	-9.0769	-1.9284	2.0222	-6.9062	-5.4372	-2.197	0.24021	6.7153	-2.04	-3.6781	-5.4882	-2.2707
f1027	TwentyFour	-21.088	21.495	-26.642	12.04	-37.103	-4.1296	-5.5733	-5.8715	1.7316	4.6509	-12.96	-9.5743	4.9537	-6.054	-11.317	-1.5431	-2.3556	1.6644	-7.8797	2.1057	4.127	-5.6627	9.1334	7.1421	11.166	-10.001	3.8056	-12.764	4.7922	-5.0815	8.6673	12.148	7.1636	-2.0686	-3.9603	1.2857	-0.73033	-2.4408	-10.146	-8.7876	0.58536	-4.625	-6.3093	-3.169	-2.7257	0.12212	1.6023	1.8506
f1028	TwentyFour	-34.982	35.436	26.688	4.8038	-25.4	-35.747	-14.665	-12.742	-1.4563	-6.4903	10.561	12.683	3.2783	1.4702	-8.7495	2.6072	-4.0151	4.4048	-7.0175	-4.6347	-17.191	-2.8091	-3.8197	4.1595	5.3654	13.944	-5.1783	8.1872	-5.3078	4.0497	-1.023	-8.2859	4.3903	0.74576	2.472	-6.5804	0.52774	-0.29307	2.6193	-8.8588	1.7742	-2.8892	-4.8796	3.2792	-3.6942	2.7193	2.4214	1.4794
f1029	TwentyFour	13.46	-65.28	21.892	-13.883	-35.592	-14.671	-11.026	6.7433	-7.2096	5.6416	-22.361	-11.522	-0.94175	-21.763	2.6023	-10.244	-1.8103	5.1171	5.302	6.9026	9.5521	4.1991	-12.991	8.5164	6.0802	4.5966	2.0453	-2.9485	6.0499	-4.7781	4.6783	-3.2327	5.5606	4.391	-3.0286	-1.029	-2.9736	0.25467	-1.9605	6.2116	1.1598	0.73754	-6.3017	4.5384	-0.11954	-1.0683	3.4378	1.1249
f1030	TwentyFour	-50.132	59.47	40.337	-0.77316	-18.502	-6.8701	18.346	18.078	17.168	-8.7187	-25.81	8.4084	-9.8294	18.407	12.207	12.704	3.514	-0.36762	0.10275	8.5887	-7.5174	2.316	6.3026	14.56	-3.4234	1.5994	6.5715	9.249	4.6291	-8.1879	-4.4019	-0.22707	-9.0896	-13.603	-1.942	-7.0818	4.5841	-2.6829	5.5082	3.9288	-0.099387	0.91607	5.997	0.95219	-0.88981	-4.4308	1.6655	0.26172
f1031	TwentyFour	-70.053	4.1366	33.167	7.5115	4.7437	12.978	20.499	1.3443	-7.3955	-11.026	1.1213	10.044	-19.96	-15.319	-1.5152	-6.4961	-7.5567	6.385	3.2837	-1.6109	2.2518	-3.1542	-5.8759	-0.40934	-2.61	8.2684	-1.3527	-2.6384	-9.5054	4.4928	-3.7302	2.2497	-0.17218	-2.7057	0.62795	-2.7521	1.8726	0.38584	0.829	6.6668	-5.5472	3.9239	-1.352	-1.9324	-1.387	0.9309	-2.4936	-2.4491
f1032	TwentyFour	-51.13	9.1676	-30.627	36.516	-2.7118	18.83	-1.1801	-16.409	0.79411	-32.31	5.7432	5.8401	-2.4749	3.7245	7.4766	-5.6169	-8.841	1.2598	8.3457	7.3044	0.9916	-2.0729	6.9196	-4.6157	8.4487	3.0252	-0.66272	-5.1056	-8.6741	3.1079	1.3585	-0.12946	-2.2491	-1.7189	-1.4681	-12.123	-0.62016	1.875	-0.7501	0.053113	1.5453	-1.1593	0.71917	-1.1656	-1.8583	-1.6521	-5.2257	-2.6189
f1033	TwentyFour	-94.937	-11.206	17.177	5.5401	30.035	-30.219	12.907	2.1825	4.0725	-23.121	36.696	-4.1617	14.172	4.5932	-6.8846	-15.457	-3.0075	3.8346	-17.577	1.3263	5.8211	-4.018	-11.797	7.1366	-0.49194	1.1237	-3.984	-5.6893	-4.8261	-3.7631	-3.7265	4.3275	-5.0609	5.2818	-4.5366	1.0798	-6.671	0.37632	7.7569	-2.1912	1.6756	2.9535	-0.19924	-1.3544	-0.26797	-0.10818	-1.3326	-2.5689
f1035	TwentyFour	-52.864	58.634	66.596	-12.453	-2.0331	11.455	7.0735	-20.15	-3.4221	0.48681	11.015	-18.853	-8.2569	-6.8725	-7.9884	8.8539	8.8246	-1.8891	17.907	5.5902	3.1741	3.1042	-18.183	2.4375	1.0929	-10.722	-4.7003	-2.297	-5.2272	-4.5962	-12.633	-5.6218	-1.8903	-0.27228	7.5218	6.0329	-7.1214	-6.2631	-6.1651	-4.1472	2.2767	0.89513	5.4955	-0.13943	-0.59785	0.76041	3.695	3.1319
f1036	TwentyFour	-20.809	-5.6805	3.2727	-15.582	-19.202	4.0058	12.937	0.45599	4.6544	22.104	8.4101	12.367	-6.8103	-3.0746	25.925	-5.7987	0.22946	2.5057	5.9635	-0.47586	0.38498	3.1893	-5.348	-7.9116	-1.3029	0.061002	-6.7654	-12.711	-6.1879	3.3691	3.7707	-2.2849	2.4454	-4.6675	1.2702	4.2217	3.7325	2.0495	-2.9486	-2.0755	1.5531	-1.5879	5.1388	-1.7721	-2.3711	4.7068	-2.2873	-0.6893
f1037	TwentyFour	-43.525	-41.02	2.1433	0.49392	-37.781	-41.612	-15.199	7.3744	-9.6828	25.595	-14.819	-9.0313	-7.6363	0.80555	18.38	-8.7904	-8.4239	10.193	5.5571	2.0352	3.845	5.5057	-9.8479	2.1765	5.8172	-4.5239	1.1639	-2.4499	1.0196	-2.0288	1.1521	1.5989	-0.41866	-11.337	-3.7564	-6.0091	3.7396	2.1834	-0.42912	-5.109	-1.6365	2.0815	1.8872	5.4982	-1.4607	-2.1235	2.9474	2.3159
f1038	TwentyFour	-55.004	102.98	-0.6769	-19.872	4.6233	-31.003	-2.92	-9.9363	23.683	-12.534	-21.427	10.321	14.246	-16.642	13.099	13.523	-7.6726	11.294	-4.3182	6.2368	26.043	5.2473	7.8142	-12.692	5.3998	-4.5273	-6.6559	-2.4577	6.5004	-1.5667	-6.6301	-4.2941	2.0833	2.418	0.77953	-5.8112	-9.49	-3.3444	0.076862	-4.1124	-3.427	1.0203	3.8659	-3.8409	0.42434	-1.173	5.5363	-1.5654
f1039	TwentyFour	-53.178	-45.888	54.906	28.22	4.486	-14.968	-10.791	-2.5086	2.1503	-5.6261	14.587	15.768	-18.082	6.2203	0.25725	-3.4825	-7.4593	-17.014	0.76241	-2.5037	-9.8023	-1.885	5.4795	2.3895	8.3288	0.34339	-11.415	-2.3643	1.6489	-0.82796	0.12067	0.66962	3.1626	1.1293	-3.7009	0.55115	3.651	-6.889	1.5802	3.2122	7.0528	-6.0243	-3.7632	-0.21311	-2.6367	-2.7053	8.1472	-4.515
f1040	TwentyFour	-107.51	-35.723	41.175	21.546	-16.158	-24.399	11.185	27.154	-5.475	13.643	-1.3403	-9.9702	19.91	-1.3288	-15.274	18.137	-4.6885	-6.8383	-9.4353	-2.9711	-5.8108	7.0963	9.1644	-5.5371	2.8345	-2.1486	6.6399	0.65995	-4.0362	0.038369	4.5986	11.742	6.9753	-4.0944	-3.2954	5.425	-1.867	-2.0606	3.5457	-0.56709	-1.188	-1.4607	-1.3325	-1.751	3.0731	-2.8263	-3.0807	2.5963
f1041	TwentyFour	-66.725	13.746	-4.6027	-6.1251	-22.543	-28.721	7.4862	13.317	-13.079	-11.679	16.24	-3.6108	7.8147	0.58495	23.298	23.168	6.6702	-2.1237	8.2604	-6.5419	-7.2245	9.0634	9.2347	-2.9316	3.2248	1.4157	-5.482	-4.8985	-6.2982	4.5121	-5.154	-1.6996	5.1409	9.0819	-7.5081	6.6942	3.2735	3.5418	3.3441	-2.7387	-4.058	-0.063034	-4.3387	1.9637	-2.5299	-0.34293	1.0679	0.91077
f1042	TwentyFour	-98.646	-55.532	18.092	-25.5	-0.54506	-47.03	-8.5236	23.709	30.53	-1.6022	-20.196	24.713	1.6314	-3.9432	-18.114	-10.284	6.264	-1.3722	4.2227	-14.271	7.7898	-2.3741	-0.49515	-5.2526	3.549	2.9557	-4.4946	-1.2076	10.567	-1.5158	6.3365	-12.933	1.2924	-0.59456	0.84061	2.4293	9.1993	-0.082574	-1.1578	-0.60497	0.94084	7.7188	4.2738	-0.88965	2.7811	4.8409	1.8281	-1.5843
m1000	TwentyFour	48.096	-3.5251	-31.353	30.975	13.456	-37.308	-4.7633	-48.648	12.181	34.565	-8.3199	-14.211	0.020569	12.848	16.37	8.8862	13.27	1.0474	4.1939	-15.865	1.1323	-3.2551	0.56116	6.4153	6.3486	10.523	-13.769	-2.6115	-2.8871	-1.3888	0.92928	2.1725	-5.906	1.5196	-7.112	0.28731	-8.2514	6.7962	2.4253	6.5878	3.467	-2.7917	-2.0195	-6.5159	4.7746	-1.4491	0.16127	0.66568
m1001	TwentyFour	178.03	160.29	12.91	47.981	5.047	-21.891	-48.119	28.88	39.018	-10.883	6.8668	1.9788	-2.2269	4.1633	8.3986	7.1829	-11.951	24.329	-9.6735	15.588	0.94611	-8.0321	-5.4856	12.117	3.0113	9.627	-3.2916	-4.3877	-3.6549	3.5478	2.9259	5.2358	6.8823	3.1781	9.0938	9.7272	1.1768	3.6253	-0.99041	6.4802	-1.7715	-2.0952	2.8217	6.0962	1.9788	-1.991	-0.58118	-2.3839
m1002	TwentyFour	52.28	-23.089	-19.55	23.241	13.508	-14.916	-40.933	4.6864	22.743	7.6778	20.437	4.33	-10.743	5.5579	-21.773	17.828	14.3	3.9654	14.504	1.7614	-4.5246	16.678	1.3533	2.3015	-5.3905	-5.8728	4.3014	-6.5567	9.1439	1.7147	3.7326	1.7987	-8.6774	0.22944	8.6644	-4.9295	1.4816	6.9582	-2.4203	4.1717	3.0748	2.6429	-4.9855	-8.2631	-6.4927	1.8652	-3.2839	0.022789
m1003	TwentyFour	11.036	-34.095	-21.964	10.225	25.451	-2.4722	-24.796	46.273	-20.002	-4.7464	0.18345	-9.4899	7.7645	9.2704	-6.0149	17.247	10.05	-0.30438	-9.8259	7.5659	5.6445	9.4971	8.0091	-5.2604	-3.7382	4.0059	-0.85153	-1.9333	-2.4731	1.3228	-0.16925	-6.4763	0.01358	0.42975	-1.6011	-2.4675	6.8191	10.102	-5.8286	-3.7916	3.4233	3.1085	0.80812	1.7347	-3.6463	0.14533	-1.3434	-4.4283
m1004	TwentyFour	37.532	-63.471	-19.503	13.97	41.998	17.239	0.93276	-0.72031	11.396	-0.090534	16.878	2.3965	13.439	-4.8574	0.68842	12.728	13.906	-1.7929	-1.5468	0.32585	7.7227	7.9207	3.3491	10.458	-0.39606	5.9047	-5.4194	7.085	-1.9488	3.7656	-1.0885	9.5411	-1.8043	5.497	-1.4219	-0.93291	0.29816	-9.8193	6.0806	-5.2278	-3.0679	3.7753	6.8472	0.25907	1.2125	9.4663	5.4768	2.1317
m1005	TwentyFour	46.531	68.778	-57.085	17.923	-0.80835	-5.7557	0.68596	-19.692	21.789	5.4591	12.175	-2.272	6.6201	13.434	3.0965	-13.861	-8.6556	-13.935	-0.013297	15.687	7.338	1.6581	0.24027	10.733	-11.304	0.58018	-1.6286	10.149	-3.8767	-11.909	2.3337	-5.9757	2.4812	-5.0737	1.353	-8.5654	-2.3853	-3.4301	1.9985	-3.5158	-4.2674	2.2524	-10.693	0.40744	-5.4187	5.8269	-2.3517	4.9169
m1006	TwentyFour	40.069	32.227	41.675	-37.299	23.088	61.93	-19.969	-27.564	-16.934	-4.9437	-2.7275	9.1281	17.66	9.6123	11.479	-3.1122	17.766	1.8858	-24.484	-8.2731	1.1466	-2.5396	0.77452	-6.0494	7.6908	-2.8904	-6.9164	-5.2157	2.7705	1.4462	-6.4354	0.18334	12.678	-14.023	-0.17125	-2.6626	2.8334	-1.3423	0.62441	2.3184	-3.2936	1.5547	-2.2184	-2.3187	-2.0432	-0.35198	-0.84578	-1.1674
m1007	TwentyFour	195.28	-40.712	133.84	-64.801	-5.2539	-26.431	27.295	-13.362	-5.6719	-26.226	8.793	-10.384	-6.5681	14.107	-17.774	-18.847	0.27505	3.8196	-9.7914	-9.2784	10.118	10.527	0.10354	5.3746	-4.3214	1.9129	5.7264	-4.1369	3.6545	3.8195	3.7207	-0.84538	-3.0663	-0.32064	-3.5812	2.5739	-0.08699	-3.34	-5.549	8.0978	-0.79398	-4.7038	-2.6362	2.754	-0.78419	3.0476	0.8554	1.2861
m1008	TwentyFour	19.181	-60.516	-35.54	-19.989	-0.7786	-5.036	16.058	-6.2155	-4.025	-4.5931	-0.62815	8.0511	-5.4512	9.5301	-16.796	5.9371	13.83	12.753	18.189	-3.8076	5.9222	-3.4133	-8.1138	4.1091	-0.45518	8.0189	1.9579	-2.9233	-16.536	-13.143	-7.1525	-3.0223	2.766	-0.84055	-0.5632	2.3142	10.435	-1.1784	-0.67372	-1.3377	-6.2519	-1.2608	-5.7706	-4.135	8.6704	-4.7715	-0.61708	1.6753
m1009	TwentyFour	226.77	-47.586	73.703	-26.555	-33.184	5.2731	-9.9229	9.5125	6.2073	-7.389	15.45	8.6564	4.5441	-13.285	-1.9814	7.2288	-7.4627	9.0369	11.833	-12.592	8.8766	-9.6813	17.391	-3.723	-15.376	-7.8021	-13.101	6.1326	-3.1929	-5.8511	0.60177	0.38507	-2.9182	-11.557	-8.956	2.933	-0.77153	2.5641	1.8275	-1.561	-1.463	-2.1814	1.9893	-0.75422	0.19709	-0.76536	0.081852	-0.83962
m1010	TwentyFour	-44.324	-52.433	-23.177	-29.774	-3.1738	-15.476	3.0166	15.353	-25.118	-6.1695	8.5526	8.9579	13.759	2.4782	-26.328	-2.3546	-12.713	0.67132	3.8225	7.0047	0.52864	-11.529	2.0485	6.905	4.3496	-1.1776	1.8729	0.46249	7.2786	9.569	-11.67	3.2639	0.84246	-2.9173	3.6324	-6.0436	-7.1967	0.97362	3.8077	3.7364	8.5277	-1.7374	0.23925	-4.5684	1.4158	-6.237	2.9313	3.314
m1011	TwentyFour	61.674	-41.97	-91.863	-110.74	-56.564	16.104	-12.302	-12.747	10.389	-2.6211	7.0744	-13.551	32.608	-17.331	3.7963	-12.793	8.8126	-8.7537	12.418	-1.5878	0.75418	8.8039	9.1171	10.941	-3.7856	1.3197	5.6456	-8.3292	-0.32793	6.1443	-5.5363	-4.4984	6.8865	1.4221	6.9842	2.1865	-3.1051	-0.77589	4.2269	3.362	0.32856	1.1113	1.4544	2.8984	0.18053	-2.0923	-2.4491	-2.8547
m1012	TwentyFour	-12.889	-36.495	16.361	2.2514	42.038	39.537	-16.708	16.574	-15.724	-2.4725	-25.571	23.545	22.451	11.815	8.0901	2.0537	16.139	12.656	9.8506	19.581	-5.7398	-0.42821	-10.868	-2.6829	-1.7661	-2.3108	2.2403	-8.2315	-4.9443	-1.8985	-1.2504	-2.1448	-3.8153	-1.3682	-4.0193	1.2048	-0.7046	-4.9789	-1.3229	3.171	9.0231	-5.6616	0.36448	-0.047587	-1.776	2.2823	2.1023	1.5253
M1013	TwentyFour	46.811	43.675	-30.75	7.5598	28.134	-30.646	-33.022	-5.8332	0.72922	11.151	-9.6653	21.338	-24.284	-15.416	-7.2125	-16.847	-7.1536	2.0926	-4.3042	4.6008	-24.196	6.9417	11.299	-0.72095	-9.3758	2.2247	13.897	-3.9743	-0.90009	-4.3367	-19.529	2.0442	3.688	-0.3611	-9.4754	4.9606	-5.312	-0.99542	-6.3022	-1.1409	-5.428	-0.23634	1.9635	-6.6458	2.6434	4.4451	2.3657	-3.314
M1014	TwentyFour	-17.674	-45.547	33.417	1.0641	49.401	-5.2771	-41.73	12.986	-54.438	-19.027	12.635	-13.401	4.7862	-22.589	19.099	-9.8633	-10.678	-4.8161	-9.0905	0.076897	-0.49295	-2.2834	-3.1955	-2.8374	-8.6666	-1.2003	5.7007	0.3493	2.1045	-5.5177	6.9482	0.18021	-1.3948	2.2078	4.1027	-3.6996	1.5393	-1.3047	1.3824	-0.58709	-4.8301	-1.6256	1.599	-1.8199	4.0112	-1.3454	-1.8857	0.078077
M1015	TwentyFour	6.5065	-68.429	14.621	-16.411	43.751	-24.89	9.6144	-18.536	-11.567	21.401	11.192	-15.799	-33.193	4.7949	-12.119	-2.5912	9.8116	-10.026	-2.0667	13.236	9.8824	-12.058	12.859	-3.3045	10.667	-2.8138	3.2899	1.4435	-9.9825	-5.3234	0.48613	2.3982	7.0785	-0.66092	5.774	5.3668	-3.3183	4.4983	0.84909	1.9315	1.9687	1.054	7.4232	3.1006	-8.2897	5.1586	1.2502	1.2438
M1016	TwentyFour	12.756	-44.865	-16.955	16.607	16.454	18.104	13.008	-25.417	-17.175	-3.9904	-21.074	13.193	8.1944	34.204	-11.509	3.1997	-28.184	-5.3738	17.762	14.894	0.076901	6.3251	-9.0073	3.9486	-0.12737	-5.0756	-11.218	3.8688	16.233	-2.9565	-0.40216	1.8113	11.059	9.9388	-9.2777	6.6699	3.089	3.8463	1.2364	1.391	-8.2257	-2.3641	6.0204	-0.19689	-2.6834	-0.097948	-6.183	-0.14745
M1017	TwentyFour	55.931	-2.288	-49.103	-24.917	23.678	15.265	15.25	3.6986	2.147	8.0819	-6.8992	38.993	-15.299	-11.77	-5.3166	0.19449	-1.2248	-9.0296	2.5288	-1.5785	8.0603	5.0077	-0.011377	-6.8041	5.6172	5.8761	3.8508	6.601	1.547	-5.2881	-8.3396	12.098	4.8816	-0.98457	2.6601	-1.3884	-0.6871	-1.3848	-0.74206	1.6146	5.8107	7.0973	-6.143	11.342	5.0138	-1.3554	-0.59241	-2.0033
M1018	TwentyFour	-14.553	-45.362	-1.1931	1.5682	23.549	4.1274	10.894	-2.8786	13.814	3.4579	-15.287	-1.998	-11.104	-14.775	1.9637	-5.543	-1.1579	0.93451	4.0083	-17.051	-7.7425	-0.93566	-14.822	-5.1227	-4.7798	7.7766	0.62715	5.2373	-6.212	1.8331	5.4128	-0.59423	7.2402	2.4524	3.0343	-7.4024	-4.4404	0.1966	1.082	0.65431	-2.3118	-6.9031	4.4323	-3.2278	-4.5303	-6.588	-1.3022	-3.4315
M1019	TwentyFour	47.493	47.171	-25.231	-6.5899	-19.656	-7.9808	9.7452	-7.5235	-25.247	-6.604	-10.611	-4.9671	2.0228	0.36	-22.663	5.4051	0.53218	-8.0419	8.6223	6.0047	-6.5322	-5.2867	-3.9688	-6.4134	2.7887	-9.8862	-11.699	-3.7977	-3.9861	7.2648	2.4669	13.474	-8.8167	-6.1949	7.2303	-0.93039	5.7746	0.96741	5.2426	1.7815	-9.5734	2.4727	-2.3298	1.1349	1.3506	2.8332	5.3688	-4.8749
M1020	TwentyFour	148.04	44.324	-36.1	60.757	8.3952	3.5986	13.304	-1.2625	-14.236	7.8707	16.243	8.9242	-9.6313	3.0743	-4.2439	14.28	-0.35534	-26.25	0.90397	5.7894	-2.3497	-7.9311	2.0628	-4.3676	2.3696	1.4884	3.0811	-9.3672	5.2218	0.48279	8.2829	-16.442	1.3137	-1.4053	1.3644	3.694	-2.9559	-6.5684	2.0817	-2.559	-3.5068	2.7055	-2.373	1.9063	5.6328	-6.8362	2.8919	-5.557
M1021	TwentyFour	-67.148	144.23	127.02	-39.752	-9.667	22.114	0.56216	6.9521	-7.2859	13.95	-10.395	4.473	12.763	17.874	-9.4022	-1.2727	-8.3837	-3.2215	9.6248	-10.061	-7.8124	4.6418	9.9952	-2.788	-0.61267	3.3568	-3.2573	7.2795	-6.7509	-3.1179	-2.1583	-0.70908	3.0372	5.7338	6.489	-0.46608	-4.0172	7.2887	-2.077	-4.4392	5.641	1.1264	-3.2511	2.0553	1.3684	-0.64328	-2.8008	1.4889
M1022	TwentyFour	88.638	-42.158	-50.153	-20.274	74.721	-12.938	10.186	-3.389	-1.1218	-12.38	7.7216	3.0981	9.1572	9.8383	8.5539	7.9708	1.9978	0.92185	0.41865	-15.136	1.9823	20.255	-5.0758	8.0162	6.4466	0.05985	6.5471	10.228	-0.74579	0.1854	6.0949	1.1866	4.1823	-8.2112	6.8069	5.3196	-1.0665	-1.566	-3.2258	-6.4341	-0.61779	-4.0994	1.9309	0.09805	-4.8106	-8.198	2.8956	-1.2591
M1023	TwentyFour	69.385	-1.019	12.614	32.701	18.065	2.1102	37.584	31.943	32.274	7.6177	-5.9789	-14.759	1.7261	11.547	3.103	-24.524	28.134	11.926	8.145	0.28539	-12.639	7.082	10.548	-4.9722	3.7434	-14.422	-0.2211	0.49539	0.12475	5.0807	-4.2406	3.841	4.5451	7.1276	0.39944	-10.593	0.99015	-4.7708	2.4779	0.44254	-3.3517	-4.7977	1.0434	5.9343	0.56318	-0.97581	-1.4035	-2.5674
M1024	TwentyFour	40.703	-155.18	-2.7106	-7.7912	35.907	18.148	8.9203	22.93	39.08	13.727	-19.018	-31.09	-4.9701	-0.091638	7.6488	21.309	-39.846	-3.3039	-12.316	-8.979	-0.9381	-10.862	-3.8167	3.919	-5.7619	-11.036	-3.9243	-5.8737	-4.847	2.385	-13.459	-0.90326	-1.6353	2.7704	5.3668	-1.4246	3.8034	-0.4538	-3.3895	-2.5164	3.9187	2.1202	-4.057	1.4824	1.7931	0.24404	-1.4947	-0.11541
M1025	TwentyFour	72.879	117.06	49.328	12.747	42.662	18.265	2.9787	-28.642	-18.923	30.498	6.5616	-39.275	18.923	-14.749	-4.7248	0.65775	-0.95498	-1.8199	5.1891	4.0782	3.8299	1.5797	1.5456	4.8378	-0.36319	2.6227	5.5759	1.2463	5.5349	-2.7001	-5.2932	-0.89699	-5.9757	0.86121	-5.5073	-5.826	5.5152	8.1469	-2.936	-2.0275	0.53784	2.0214	2.8596	1.8452	4.6562	-4.0269	0.91972	-1.4295
M1026	TwentyFour	-18.963	63.837	-10.51	-12.039	43.043	-44.524	-0.60775	31.273	-45.658	-5.3395	-24.803	-2.7981	-9.6471	4.1241	15.044	3.1447	21.441	-3.782	7.6601	-11.775	3.262	-12.259	1.8797	3.1594	-14.365	-2.921	-6.6267	-6.8162	9.5723	-6.1787	1.7972	0.91466	3.6435	3.5164	5.1726	-3.2469	-8.5775	-1.4046	3.9893	0.62625	1.6235	-2.2128	-4.2818	3.2891	2.312	5.5944	-4.943	0.083778
M1027	TwentyFour	-72.289	152.67	-47.213	-214.27	41.527	8.8176	-2.1503	4.7909	13.296	12.95	12.605	-3.9724	-10.045	3.6503	-0.30213	10.607	-14.19	1.7296	0.41628	-3.093	-7.742	-3.7902	-4.3646	-5.9458	5.5766	-1.6989	4.1071	-0.25642	-0.30588	-3.2952	12.429	2.8603	-4.5382	4.539	-5.3728	-0.18514	7.3043	-4.5484	1.5731	4.1335	0.49821	-0.26176	-0.12232	-1.7017	-0.18921	1.3363	0.96311	0.25485
M1028	TwentyFour	-27.331	33.838	-49.118	5.2621	-6.3567	29.566	-7.3852	29.25	3.3498	18.168	0.34874	-7.598	10.63	-8.7544	-7.9089	-10.299	-4.7229	-9.695	0.46816	4.6162	10.67	-5.0137	1.5914	4.724	-5.5522	9.2401	-0.75272	2.4147	-9.2326	8.0798	0.022934	-3.2398	9.2453	-5.7414	-7.1477	0.64364	4.6768	-1.3903	2.1496	3.0375	3.1134	-4.8397	2.5818	-3.6849	0.53451	5.1922	-2.7672	1.768
M1029	TwentyFour	111.12	-78.676	90.129	-13.996	-38.638	7.8768	28.472	8.6539	-0.47174	39.938	5.1051	20.497	-4.8258	2.8837	27.722	1.2136	-0.57356	-7.6686	-7.1533	16.134	5.4521	5.097	3.2566	-1.0052	-4.0739	12.501	2.453	0.14889	5.2666	-0.51288	2.4486	5.0975	-1.3097	9.6835	7.6074	-2.8156	3.4607	-5.3855	2.6997	-2.6469	-0.25585	3.1817	0.16009	-8.9633	1.2977	-1.5197	-0.72184	-0.62051
M1030	TwentyFour	67.678	48.056	6.0912	75.673	-7.5006	41.309	-32.886	22.581	15.075	0.51862	-3.6046	-13.999	-1.9073	4.1387	-3.2868	-8.3049	-11.699	-5.6759	17.248	-17.842	11.992	-3.0003	-4.1136	-15.912	10.17	3.701	16.631	-2.6564	5.1154	-5.1276	-3.422	0.31653	-4.5112	-1.1937	1.0234	6.3171	0.4552	-0.37779	17.045	-1.7973	2.1844	-6.6	-1.1507	-0.67515	-3.4206	3.7337	2.2565	2.6326
M1031	TwentyFour	-64.776	-74.001	18.08	-25.65	-12.442	41.483	-42.832	5.8208	6.0959	-11.365	-15.135	-29.779	-7.1865	22.812	2.7709	-10.261	11.06	-11.814	-9.8862	3.2385	-11.408	-9.397	2.9291	4.1582	-0.43722	5.8137	-7.2552	2.5306	2.2699	-7.6424	-2.0568	-2.3968	2.4229	-0.99282	4.6348	3.3159	1.0108	3.3733	0.1111	0.30316	-2.5407	6.3145	0.24363	-0.3247	-0.25524	-0.76309	3.9484	-0.49534
M1032	TwentyFour	125.24	11.051	-3.6379	-19.293	0.13742	-32.616	27.225	27.699	17.201	-14.578	4.0582	-24.507	11.589	13.397	10.058	-10.946	-4.5767	-1.7865	4.0416	3.7335	-19.246	-10.093	-4.5285	-14.321	7.3912	-0.70115	2.6951	1.0721	4.2514	3.7493	-0.88925	-5.0829	-1.1014	-2.0614	-1.2624	2.7796	-6.4971	-6.0123	-1.9999	-0.65529	-4.4891	7.7493	-0.38322	-5.443	-0.84684	-0.93766	-3.8412	6.251
M1033	TwentyFour	4.8209	-32.613	-27.236	-17.211	-18.536	1.137	-11.644	3.3003	6.7678	-13.772	-14.691	-19.931	-1.6885	-10.585	-29.399	-3.2188	6.6134	2.6009	-13.812	10.829	-3.4869	12.265	1.825	-4.2629	-0.40248	-1.0185	-4.1032	0.34081	-4.688	-8.3038	2.9054	-10.257	-3.0251	6.591	-3.6238	-3.2241	0.41735	3.1772	7.6114	-0.21616	-1.6509	-3.4194	2.7566	-0.4072	1.3509	-2.2838	3.4448	-2.5201
M1034	TwentyFour	66.178	75.56	-42.662	25.593	-12.324	31.484	5.3066	1.8874	-13.605	-4.9061	-25.929	-7.9405	-23.957	-11.146	0.20684	-12.478	-6.9837	-7.4205	-13.57	1.2533	-5.1604	25.412	1.6365	-0.42222	-7.1029	-4.4608	-15.701	-1.4876	-6.9214	1.5016	7.6247	1.4803	-4.7764	0.55201	-1.6419	6.0673	-2.8336	-5.278	3.4452	2.0487	11.031	3.4602	1.0838	-2.0984	1.3188	-3.9117	-0.023598	4.1042
M1035	TwentyFour	111.45	-44.786	-22.918	-17.611	5.3895	1.8774	10.588	-27.127	-15.459	-9.0798	-19.408	2.4485	-5.4649	24.476	-1.5584	8.552	-10.356	12.504	-9.7524	10.697	7.1073	1.1112	0.98191	-18.755	-1.4958	5.0511	8.4843	5.197	-4.2243	13.652	3.77	-3.5711	-0.60561	1.3767	0.2642	-6.1338	-3.6936	5.9337	-0.35306	-1.0013	0.69935	-3.2036	-3.8368	-0.10368	5.2291	5.5563	4.9438	2.4692
M1036	TwentyFour	77.2	-17.698	-20.235	25.163	-8.426	5.5001	-19.09	-2.7796	-28.241	0.15092	4.1042	-4.0169	-1.712	-7.0937	-5.6022	5.207	-8.7319	21.963	12.223	-6.2233	-1.6257	-4.8214	3.1568	-5.1827	-6.3454	4.7882	0.96841	-0.32556	-4.0204	-5.5468	4.7299	3.4004	0.5076	6.2096	-7.4023	-4.6676	1.0702	-10.266	-2.9353	-2.362	3.469	10.547	-0.15302	2.1564	-11.009	-3.5341	-0.57753	1.2831
M1037	TwentyFour	101.37	-6.7069	-63.814	-21.075	-21	-5.4075	38.667	-11.944	-2.0384	-10.668	-17.275	-9.1852	-4.8999	-20.256	11.735	-7.4315	10.913	0.17741	1.1272	-1.1816	-10.469	-15.191	-4.0531	-0.47743	-5.5598	4.4816	-0.94629	5.6662	6.2772	2.167	-0.40915	8.0186	-0.80145	3.7683	1.6293	0.75151	5.0007	12.206	1.4223	-5.7367	3.1232	-1.0365	1.2784	-0.79141	-3.5879	0.70766	5.637	1.1842
M1038	TwentyFour	47.341	2.2199	-10.539	38.668	11.631	7.616	-37.392	24.602	-6.0511	10.871	-18.083	13.585	19.698	2.7646	-1.8327	-15.321	-2.3335	-17.489	6.6009	-19.047	3.6568	-1.8199	-1.0637	7.5404	15.574	-3.1449	-2.5947	10.683	-9.8723	7.9225	4.5322	0.64115	-8.168	4.3482	-1.3839	-3.8445	-4.573	-0.40501	-12.584	4.8152	-5.891	5.0599	1.7906	-2.2527	2.0565	2.2086	1.3299	0.21874
M1039	TwentyFour	77.038	19.308	-24.108	-16.641	-12.189	-7.6437	33.253	10.182	-13.264	-3.4119	-11.255	21.903	7.0558	-2.9357	-17.779	9.3189	4.1719	-7.2319	-5.8944	0.20824	-0.1331	-10.673	-0.78614	4.3856	0.72903	10.964	-2.5378	-9.8733	1.0972	1.6825	-3.2683	-3.5441	-8.9627	-5.1813	3.5455	0.8678	-2.2342	-1.8748	-3.6299	-4.507	2.0926	-4.3591	5.8037	0.40939	-4.0038	-1.0209	-7.6167	1.5558
f1001	Thirty	170.42	36.88	24.113	7.1103	17.985	-34.338	2.7322	23.447	3.4269	2.7983	-15.513	11.26	-8.7629	7.6475	7.0495	5.3932	5.0094	-8.7136	-15.521	5.9282	-6.7983	1.656	18.652	12.453	-4.4846	-4.5775	5.6729	1.494	-2.2688	1.9825	-0.96	-2.4522	-13.697	5.271	5.2782	-10.508	3.0486	-3.9997	7.0763	2.7849	1.6922	1.2722	3.0862	1.1344	-3.955	4.7854	-2.0134	-1.9457
f1002	Thirty	19.911	-29.532	-22.983	26.719	-18.324	-43.079	-2.6635	19.667	-6.5439	-0.10763	5.9235	-3.7472	-14.608	-14.973	-10.772	3.3324	4.4769	-14.726	-2.311	2.4525	4.9176	-1.2229	-0.71203	2.663	-2.7837	5.0099	4.0358	-2.3846	11.391	-4.0766	-2.1209	3.8527	1.7957	-7.0882	8.7127	-2.4148	-0.33083	-0.94876	2.3129	-1.448	-2.0473	1.4925	-5.4413	2.4336	-0.51583	-4.8136	3.6096	-1.4434
f1003	Thirty	61.244	-51.643	-65.254	16.381	42.575	7.8242	-6.3867	0.45423	15.343	19.574	-13.458	-6.5863	-8.9154	-13.964	2.282	-14.512	7.7814	9.112	16.406	-5.1815	-8.0904	-7.6504	-0.063061	4.3562	-2.3599	-9.5409	11.213	3.619	-1.4501	-9.7043	-10.154	-0.70122	4.8573	4.0298	-6.088	-4.7998	0.11374	5.9118	5.9967	-1.4641	-3.8694	0.84158	-2.0036	-4.5171	4.3111	8.103	-7.2529	0.77907
f1004	Thirty	43.756	-37.591	66.408	23.293	-29.731	-16.049	18.547	-4.2097	6.8529	-2.5982	-0.37482	-1.7011	0.57292	6.7939	-5.1656	-1.4618	-8.9922	13.969	-9.7918	10.606	-1.8123	-4.7393	-4.2177	2.865	-6.857	-6.0003	-0.9844	4.8697	3.6034	-1.6565	6.8337	-1.9942	-2.2301	-2.0403	2.0317	1.7195	4.9476	-2.094	2.7361	0.29195	4.3997	-3.7335	5.6725	-0.74453	3.8153	1.2685	-6.3589	1.1901
f1005	Thirty	65.442	49.821	8.707	-6.9579	-3.3575	-15.748	0.35845	-12.672	-2.0404	-29.035	12.779	-29.273	4.442	-10.091	-1.3577	0.90998	8.1069	-7.1052	-1.4143	-15.097	5.6363	-8.4434	15.347	1.6006	1.808	7.1355	-4.0921	-0.9041	6.1184	-0.66242	4.3079	-3.1698	-8.2489	3.9539	0.64886	1.4342	0.99074	1.2503	0.3746	2.1706	5.2744	-0.18622	6.6876	2.569	-0.53872	2.4965	1.7524	2.8428
f1006	Thirty	69.419	14.713	-29.749	16.547	18.595	9.0326	31.01	8.7708	17.803	-16.09	8.5236	2.592	17.447	-5.7187	-0.018036	1.6461	12.182	2.2635	9.3056	-6.3816	6.8551	4.1275	-1.3415	-0.91227	-1.8649	-8.0304	-5.1725	-1.0035	-1.7142	-4.4547	8.6108	-1.7955	-3.8453	-4.1219	-0.15154	-1.7102	1.6026	-5.3486	3.8034	-7.8211	1.0095	4.6312	-0.47424	6.564	-1.7149	-3.2081	1.5396	-1.9434
f1007	Thirty	144.66	-35.403	6.6359	36.133	0.98339	28.093	23.601	-2.3332	0.95668	2.4483	14.598	24.873	-10.707	10.061	-5.0729	0.54945	2.7642	-7.1933	0.72155	-4.2841	-11.755	1.568	-3.3861	3.1195	-3.484	-3.6499	3.138	-0.37392	-3.8242	-9.0167	-6.9092	-2.1641	-0.3393	-5.4844	-4.4819	0.17041	-1.6303	-2.6962	1.0003	7.0941	-3.592	1.4265	0.070604	5.9906	-1.6968	-4.2964	3.1516	-0.76229
f1008	Thirty	72.712	37.255	-27.323	10.698	-17.053	-35.94	15.545	-5.3083	21.732	11.396	-8.8237	-0.78885	18.264	-2.1386	-8.1478	-12.643	-5.2389	-4.2279	-12.612	-9.5436	3.7562	-1.5829	-5.3119	-1.6979	2.6182	-4.924	-2.5938	-7.8318	-1.0722	-0.87956	10.324	-8.7689	4.793	-2.3455	3.6913	-4.2538	11.965	0.47319	-4.5814	0.76375	-3.8008	-3.5688	-5.7975	-2.698	0.45551	3.5543	-0.17287	-1.1753
f1009	Thirty	13.612	-19.341	29.558	32.809	2.7259	-20.419	31.001	-9.1719	-1.0636	-13.618	8.8125	-18.424	-15.437	2.4717	3.0582	-6.425	-2.3573	7.8459	-13.81	9.947	-6.6032	5.0867	-6.7632	-11.886	0.46985	4.9312	3.4787	3.4452	2.4767	6.2605	7.5578	3.0914	1.4259	-0.46622	-5.5677	3.046	1.9033	5.0558	-1.4691	0.029332	3.4242	-3.1198	-3.9195	0.30209	-1.562	-1.9035	4.1751	2.3868
f1010	Thirty	70.744	-17.907	10.127	-10.341	-9.1885	-22.116	23.881	-25.443	-8.7636	6.7375	8.3939	-20.427	-8.2645	8.6471	16.682	12.876	10.26	-0.65963	2.0393	-0.66115	-5.373	1.2176	-0.44212	-3.6166	-0.21037	0.90286	2.8805	3.9047	-0.62348	2.296	-1.8281	-0.76737	-5.0929	0.36698	0.4084	2.9323	3.7813	2.868	2.1225	-3.3707	3.7343	-2.7346	-2.1592	-6.5326	1.0305	-0.1142	3.3764	-7.0272
f1011	Thirty	12.455	29.437	44.445	13.649	-23.495	5.6551	-12.923	27.994	9.2894	9.9184	3.6604	-28.361	2.6612	27.87	19.146	0.82588	17.937	-3.7284	0.1811	1.5308	3.3327	0.2048	-5.9035	5.5983	8.7139	-3.3616	6.9514	2.6423	-6.2733	-6.1463	3.713	0.011272	-0.14182	-0.3235	-5.3276	-0.84065	2.7424	-1.5797	-5.6613	-5.6098	-5.0345	-3.1662	3.1187	5.9314	0.16453	1.1842	0.69937	-2.5583
f1012	Thirty	31.329	9.069	33.688	-14.361	-32.646	-12.24	-21.768	-32.34	-22.272	-11.319	4.9439	-24.199	-9.0047	14.063	-0.30917	2.4662	6.2558	-6.5948	-10.247	3.2176	-0.91164	4.4402	-10.114	-0.17509	-4.6639	4.0029	3.5327	0.65468	7.8293	1.2464	-4.9695	-2.2312	0.87538	-1.7892	1.8123	-1.6911	-3.3385	0.40677	3.8605	-3.7799	-0.50576	5.8412	-4.1727	6.84	0.37461	2.522	-5.71	-1.7162
f1013	Thirty	120.01	9.883	20.66	2.3062	-17.911	8.5009	1.0919	-0.75903	-3.6076	11.45	18.182	-8.0778	-15.735	7.5858	2.3311	8.5468	-2.4767	-9.3978	6.1935	4.5021	-5.6708	5.6323	1.3775	8.3866	5.0873	-11.552	-6.0341	-1.7737	9.6171	0.76254	-2.9921	3.568	5.2046	-5.6461	3.1885	0.54681	4.5686	-1.2198	-7.1606	0.48654	4.4277	-3.9952	2.0758	1.0027	3.7071	1.2181	-0.1139	2.0642
f1014	Thirty	8.36	-28.322	17.672	32.446	-9.8958	-30.411	37.198	-21.061	8.3528	13.959	14.811	-15.034	-16.438	-16.609	-5.3457	-9.3845	-14.199	3.9543	2.6492	-5.4706	-2.7904	2.9417	-5.4596	1.5562	8.6914	6.5555	-3.3372	-3.4486	5.3508	3.9062	-4.1906	7.2305	-0.50804	4.235	2.5534	4.1041	1.0122	-3.5374	4.1918	-1.5568	5.9928	-3.7771	-1.0482	0.78061	-2.8004	3.4655	-7.4419	0.7964
f1015	Thirty	-32.32	46.567	-15.477	-14.804	6.763	-29.522	13.443	-4.1986	-16.298	18.519	-14.172	-2.2399	-12.704	-16.715	10.155	-8.2719	-13.931	-4.3387	3.9966	-2.7554	10.256	-2.2376	9.8387	-11.133	-10.447	1.022	14.823	-14.351	5.1127	-9.0344	-0.33488	9.883	-1.5631	5.5529	-5.7731	0.46771	9.2171	1.3049	-7.1155	-2.2054	-3.0878	1.6442	-2.5719	3.8709	-3.2835	-2.7705	4.4756	0.28975
f1016	Thirty	20.475	-27.704	25.939	-6.8533	-22.585	37.873	-4.3309	2.7515	-21.035	-27.402	-13.201	4.8893	5.8555	-3.7104	8.6159	-7.537	12.323	9.3203	-9.2332	-9.2674	-8.2027	-0.3389	-2.6368	-2.2123	11.28	1.4278	4.2492	-13.751	9.6467	8.3782	-12.775	-2.3368	-3.9943	4.8751	-4.5481	-13.507	-1.8325	-5.2745	-3.0399	0.2679	1.2527	1.7201	-3.1789	-6.6633	-2.188	0.0080456	7.5393	3.9462
f1017	Thirty	3.9698	15.005	-8.9	26.603	-32.321	24.689	-22.587	26.583	-21.009	-13.76	1.0279	0.053054	-7.7838	3.0006	-2.2009	-1.4203	-6.3096	1.9799	-9.4017	0.50667	5.3492	2.3888	5.934	-4.2776	4.2144	3.9378	8.7624	-9.0709	-8.8517	-0.55751	2.6176	6.99	1.9728	-2.3556	5.4928	1.1035	-6.0994	3.8664	-4.2607	2.6351	-1.7526	-2.7496	0.60951	3.6146	6.944	1.4603	-7.3814	4.7309
f1018	Thirty	56.583	-18.904	18.589	49.024	17.773	-2.884	-4.3138	26.338	8.1313	-4.3192	19.518	1.8925	8.3277	1.7628	-5.71	-17.283	-0.045958	-8.0023	-16.913	-0.61267	4.4063	-14.599	0.088872	4.3076	4.663	-6.7305	-3.1108	0.80472	16.777	-0.76166	-3.7974	4.9204	2.4002	2.0908	-4.378	1.4692	-10.605	-11.743	-1.171	1.4244	-1.7367	1.1236	-0.28314	-0.51143	0.78174	-0.61123	-1.4728	-2.5076
f1020	Thirty	41.649	-25.582	-33.936	40.353	-45.6	0.47945	11.52	18.738	-13.834	-0.79561	2.889	6.8533	24.887	0.055381	11.814	0.5521	-24.334	4.4518	8.1928	6.7561	4.0408	0.033311	-8.2958	1.8188	-5.8929	-12.42	9.5795	-2.1052	-5.8496	1.249	-1.3368	1.3301	0.66302	2.832	1.1783	1.5688	-3.7077	-4.6457	-2.9217	4.6146	5.9886	-6.8123	1.9865	-3.4304	-2.1569	-5.1448	-0.3697	-5.972
f1021	Thirty	43.122	2.1266	-20.204	6.4957	18.9	-11.692	10.826	32.534	14.987	15.396	2.6914	7.9917	-0.42044	-4.7352	-4.6026	5.9004	2.3299	-3.4383	-5.5959	5.6113	-0.39259	8.2465	12.984	-7.0425	-9.2459	3.6199	5.0406	11.339	1.3114	-3.5794	-1.3508	1.1857	0.031341	1.4732	0.96204	1.0606	-5.4518	2.2413	-3.9115	-0.34401	-5.5925	-0.50716	-3.6643	-1.7165	-0.12814	-1.24	-2.4386	4.707
f1022	Thirty	22.145	-2.6275	3.8273	23.796	15.842	22.968	-3.6023	23.728	26.495	-5.7403	-21.248	-26.663	27.054	-13.962	-4.3839	7.4917	1.2788	11.121	0.87524	6.0773	-0.46508	-5.9946	-13.559	17.809	4.4419	4.2762	12.02	-9.1217	-3.5552	-0.18342	6.5583	5.7521	1.4694	2.2923	4.2712	-0.62826	-2.8952	5.8105	-4.6433	-1.5734	5.8395	-0.025543	1.3566	-0.5014	-1.161	3.217	1.5407	-0.11838
f1023	Thirty	-22.68	-30.536	5.5094	37.517	-28.193	0.58961	18.169	12.249	-21.057	11.804	-12.417	-9.5618	8.873	-6.0489	-8.5053	6.996	8.7578	6.9072	-10.691	14.535	-0.28571	3.219	-0.65115	-6.5039	0.52661	2.6439	2.0284	-3.0851	0.0067603	6.4952	2.5126	-3.4185	-2.6375	8.5911	0.25569	-3.9985	-4.3508	2.5356	-0.41562	-6.1086	-3.2692	-0.73248	4.5144	1.6281	1.3713	-2.9211	-0.23478	1.0122
f1024	Thirty	62.468	82.097	-18.943	5.2878	34.991	17.284	-20.254	17.521	4.772	-0.8977	5.8283	-1.0776	11.864	-30.97	3.6711	10.652	-5.7669	-1.9843	1.703	-4.416	17.317	12.144	-3.2323	-3.6939	2.8896	2.1502	-9.5534	8.1993	8.5627	-0.21948	-2.8666	-5.6042	-5.5316	-9.0094	-6.1672	-5.5974	2.5444	1.8061	0.017159	1.5054	2.7763	-4.1675	3.3284	0.44959	-6.6208	0.75451	-4.0788	6.6192
f1025	Thirty	9.01	15.472	8.3325	-13.142	-40.302	12.561	-37.157	12.474	11.583	54.146	5.7499	10.613	-9.2049	-4.1552	19.79	-5.8072	-11.933	13.176	17.129	-5.5139	-4.3315	-2.6254	2.7828	-3.6033	6.3954	-0.62093	-4.9603	-6.4049	4.6837	8.143	7.1875	-9.1509	0.44099	1.0344	0.12751	3.7268	-9.5547	-6.9736	3.2341	-6.4366	4.5233	1.7372	-0.97366	5.8128	2.0769	-1.2049	3.5218	3.9902
f1026	Thirty	31.836	26.958	-37.053	-47.669	-31.849	-23.686	-54.433	9.9231	18	-24.738	-2.8533	-5.2093	-21.159	6.9916	-14.163	-13.921	-13.085	15.083	0.64917	3.3158	-2.6481	-5.8997	-13.689	-1.7542	5.0578	-9.6272	5.5774	4.8816	2.2154	-5.0353	-7.5736	-5.9474	-1.0374	5.9046	-3.6319	7.8447	8.5161	1.553	4.8048	2.1566	-4.5662	4.7715	7.3409	3.4133	-2.3815	1.2431	5.6346	3.418
f1027	Thirty	20.257	-22.12	26.338	12.6	-38.314	1.132	-5.1089	5.3021	0.64025	-5.6543	1.3686	15.688	6.7709	-5.2427	-11.171	-0.75603	3.3184	3.8922	-4.372	-2.8841	-6.2824	-2.518	12.337	-2.2774	-3.28	11.539	14.095	3.2372	-3.1535	-7.4173	12.824	-4.1602	10.846	-3.8521	0.2212	4.8509	2.4255	-8.498	9.6853	-6.1209	1.2301	3.8836	-4.8759	-4.4016	-2.8211	2.433	-1.3057	0.9654
f1028	Thirty	34.029	-36.789	-26.949	4.484	-29.441	33.409	-15.878	9.4716	-5.3762	7.2687	-2.7835	-14.78	3.6332	1.7321	-9.6351	4.3252	-1.6156	3.1161	-8.0561	6.0166	17.131	-4.368	0.08717	-6.2773	-9.6235	0.01639	-13.112	-4.9488	0.040352	-0.67968	-8.4749	6.0895	-0.47727	-1.7997	3.7673	4.8903	-1.9977	3.1221	3.3273	-3.8369	-4.3314	6.9052	-0.3064	-3.5605	-5.8719	-3.523	-4.8684	-2.5224
f1029	Thirty	-15.284	63.73	-22.743	-13.936	-37.497	10.813	-10.062	-8.637	-7.4201	-7.1895	-4.0537	24.399	-0.95065	-22.484	1.0389	-1.1083	10.765	-7.9638	2.3907	-9.0261	-8.5882	1.6443	-5.87	-14.8	-7.9553	-0.18681	-0.4626	2.8061	2.5277	-2.2906	5.1054	5.7779	3.7363	3.7267	3.3546	3.1972	2.6231	-0.86798	-2.1034	1.1696	3.4807	-3.7834	1.9763	-2.0307	-6.6737	3.1567	-0.46485	-3.5254
f1030	Thirty	49.183	-60.679	-40.074	-0.81884	-18.478	5.8241	19.716	-15.665	17.795	6.3565	-24.221	15.519	-9.6334	15.961	10.823	0.45209	-13.338	1.514	0.67232	-6.7757	4.6062	4.561	5.0639	4.2507	-16.586	-1.8717	6.4122	-5.686	8.3055	11.742	3.7322	1.2178	-7.7276	-9.2181	-11.911	1.6399	-3.9266	5.6683	-4.7444	5.0267	0.017165	2.9371	3.9749	-0.24603	5.4924	-0.019371	-2.1619	0.4667
f1031	Thirty	68.705	-4.4157	-33.813	7.1866	6.5232	-12.626	20.239	1.0597	-6.1926	11.903	-7.4206	-5.4192	-19.335	-15.27	-6.1327	7.4003	6.2253	-7.4028	-2.8548	0.67069	-1.3686	-6.478	-4.1386	-1.5257	-2.4504	-3.5395	-5.7223	0.21598	-8.0253	0.0093278	-6.2591	-3.5983	-0.13762	-3.2092	-1.621	0.22608	-1.5732	2.5149	0.99857	6.7523	2.7199	-7.434	-1.0151	-1.032	0.42762	-1.6015	3.5357	1.6841
f1032	Thirty	50.311	-9.1438	29.772	37.135	-2.6574	-18.466	-3.7081	17.257	0.8417	32.429	-4.3941	-6.993	-3.5868	2.1755	7.633	8.643	5.0251	-5.9154	6.2495	-7.2837	2.1751	-1.5916	10.048	-1.1432	4.1086	2.4849	-2.8575	-0.39509	-10.054	-4.7016	-1.6844	-1.3336	-4.4893	-2.5165	-1.1909	9.3184	-2.1914	4.5209	0.40813	-2.4393	1.0784	0.57725	0.15309	-1.7179	2.6223	-0.96369	4.6591	4.8387
f1033	Thirty	92.995	11.204	-16.746	5.4891	26.783	33.557	11.317	-1.3348	1.8872	26.261	25.132	-26.744	12.408	5.4259	-1.2279	-0.095973	15.283	9.7068	-13.619	-4.0363	-6.571	-5.7804	-10.284	-7.9468	-6.5677	5.1815	-2.2596	3.3232	-6.8058	3.3567	0.68353	-8.4905	-0.27798	6.9383	-2.1583	1.8582	5.0498	2.629	-4.7589	3.924	-4.114	4.3958	-1.6504	-0.2284	0.44376	-3.0728	0.13981	0.72353
f1035	Thirty	52.338	-58.473	-66.437	-13.478	0.85479	-11.48	5.2364	20.054	-5.4198	0.25018	22.193	3.4115	-7.9989	-3.0918	-6.412	-10.428	-8.0578	-13.345	14.369	-5.1031	-2.8378	-1.9926	-17.59	-6.4889	3.3769	11.469	3.34	-0.096789	-4.693	13.556	-4.6884	1.9269	-3.0821	-0.62137	4.8451	-3.0577	5.8299	-8.5997	-0.90431	-2.024	-5.9388	1.289	3.4264	0.048554	3.0025	-1.2726	-5.2563	0.48357
f1036	Thirty	19.869	4.9787	-3.8203	-15.606	-19.183	-5.2052	12.456	1.7708	5.5055	-21.986	-8.0525	-16.531	-10.716	-8.3474	22.684	2.4083	2.436	-4.965	2.0025	-0.0013677	0.81674	1.0131	-6.8066	1.0509	6.954	3.2543	-3.676	7.5846	-10.503	-8.0741	0.47635	2.7271	-0.49348	-3.4216	-0.92898	-6.2588	-0.0048281	-2.8854	2.3802	-3.7725	0.49229	-0.57164	-1.8665	-0.048035	4.2019	-7.8572	-1.1796	0.68532
f1037	Thirty	43.29	39.875	-4.4484	0.30798	-40.369	36.397	-13.932	-12.011	-10.97	-26.885	-5.2763	14.697	-10.999	-0.77757	18.229	6.8436	9.5484	-10.989	-2.4421	-3.8261	-2.9913	3.6622	-6.2611	-10.606	0.1106	4.1766	4.2748	0.67732	-1.0711	-1.4324	3.482	1.1905	0.81119	-8.9227	-9.8828	2.7484	-0.87618	6.1455	3.9024	-3.8225	-2.2991	-1.0125	6.0527	-1.9837	-0.051442	1.7064	-1.8243	-0.60445
f1038	Thirty	54.863	-104.06	1.5236	-19.263	0.55872	32.719	-4.6309	10.502	20.133	11.384	-18.382	11.491	14.153	-20.87	9.5878	10.273	-13.902	-5.5764	-10.86	-12.702	-21.672	6.1869	7.6941	-0.80862	17.559	5.1595	-3.1698	7.2568	3.5456	5.4716	-1.1336	2.4249	-0.51375	0.56513	4.9496	8.7636	5.1607	1.9743	1.8414	2.2489	-4.0863	1.2876	1.0302	0.40405	3.1138	0.097824	3.5752	-8.0002
f1039	Thirty	53.667	44.668	-57.188	27.688	3.1701	16.466	-10.997	-0.4979	1.6891	7.1159	-4.2039	-19.459	-18.136	8.066	-2.0085	7.9776	2.2208	12.728	13.54	7.0633	8.7437	-2.7893	6.6321	0.75352	-1.7675	10.813	-4.4484	4.941	0.23072	-3.3644	1.6799	2.234	2.8943	2.469	-1.9459	0.67511	-6.7931	-6.072	-3.9785	1.7215	4.7891	6.7166	2.8287	-5.8633	-3.7826	4.5573	1.6411	-6.8618
f1040	Thirty	105.31	35.742	-41.728	20.668	-17.159	22.428	15.388	-26.979	-5.2593	-14.074	12.276	7.5476	22.047	1.2528	-14.071	5.5679	-16.403	9.3879	-1.7837	4.0821	3.9434	9.9308	7.4195	2.0003	3.0131	-1.6845	1.8537	-5.6854	-3.2481	-4.1392	2.2793	-7.2823	10.91	-5.3147	-3.0033	-1.5081	2.7403	-3.3004	0.7158	5.9713	0.76619	3.9534	-1.5288	3.5299	0.09248	2.5293	2.2302	3.7758
f1041	Thirty	66.361	-12.898	4.3006	-6.0628	-23.371	24.908	8.2738	-15.286	-16.116	10.861	10.249	-9.7736	3.8264	-1.3111	24.233	-2.0897	-25.613	-5.351	4.7109	7.3223	7.3716	10.269	6.9091	4.2968	1.7372	4.77	-5.1388	4.103	-6.521	-0.53556	-8.3624	1.3109	6.7848	11.882	-2.9953	-5.3487	1.7224	2.4705	5.418	-1.5448	-0.033654	0.7336	-0.77032	-3.3829	-3.4702	-0.32394	0.013591	0.55159
f1042	Thirty	97.419	53.743	-19.396	-25.764	-6.5402	48.835	-6.9337	-24.076	31.208	2.5468	-28.616	1.6372	5.5931	-5.4089	-18.933	-7.7184	8.7543	0.81759	0.95896	12.478	-7.3493	-1.9398	3.1023	-5.3037	7.7153	-1.4295	-4.9366	5.6148	7.1671	-5.4296	5.9848	13.799	-3.4478	2.5981	-1.74	-7.0365	-5.9686	1.258	-0.45864	-2.5197	-5.5959	-7.0994	-2.1055	2.048	1.6366	-3.4147	-0.18956	-0.98586
m1000	Thirty	-48.392	1.5327	30.761	30.605	8.7248	40.239	-10.169	48.19	9.3101	-35.137	0.88211	11.134	-4.2568	10.428	19.485	-15.719	-12.76	-4.6305	0.1829	12.623	-2.7954	-4.4658	4.4201	-4.5824	-8.3658	8.0989	-14.628	4.8324	-0.93572	-3.9124	0.35096	-4.282	-3.4416	4.5516	-3.2192	3.418	7.0999	1.3168	-8.2014	0.32391	5.8906	1.8487	-7.103	2.2123	1.7793	4.0931	-0.89598	-1.9272
m1001	Thirty	-178.35	-162.19	-9.945	47.702	1.7355	21.639	-46.817	-31.873	38.539	10.428	0.76556	-8.2231	-4.0319	0.66319	6.0679	12.533	-6.015	-8.7126	-20.178	-19.338	0.097271	-9.0992	1.1108	-6.8555	-15.442	2.0832	-1.2589	0.56159	-3.4537	-5.9677	-4.6032	-2.476	7.3468	-0.55002	7.7634	-11.656	0.56488	-0.63518	-2.3474	-0.76759	5.6625	-3.0621	5.9036	4.263	0.5513	0.16667	1.789	0.45245
m1002	Thirty	-53.516	20.464	19.182	22.668	8.932	16.759	-41.723	-6.5405	23.242	-6.2381	6.3547	-20.44	-9.4251	7.6305	-23.669	-14.016	-19.15	-13.661	10.702	-0.84979	1.8264	15.808	-4.4104	6.194	-3.56	-0.57065	8.7356	6.1091	4.2575	-2.9637	1.6696	-4.7935	-10.367	-2.649	5.8891	1.1145	-3.646	2.6991	-0.79616	-3.8588	1.0001	-5.903	-7.5197	-7.8388	0.44658	-0.47264	5.8851	2.725
m1003	Thirty	-4.3138	36.313	24.264	11.574	21.404	6.6059	-11.221	-50.589	-13.258	0.96974	24.098	10.568	13.7	16.627	-10.66	-3.8051	-13.105	8.5194	-9.0545	-7.9309	-2.2563	9.5724	2.4613	4.9699	4.3916	-8.1904	-2.8762	1.9906	-3.6325	-3.836	-1.2414	5.0912	-1.4122	0.76398	-3.1085	0.057339	-0.41318	4.1	1.7144	-6.5783	-0.21466	-2.2585	2.7926	-5.1041	1.3743	-1.8016	-1.159	-0.45718
m1004	Thirty	-31.02	75.94	19.352	12.677	45.794	-18.426	-6.827	-0.95275	-0.83588	2.4718	11.676	-15.466	8.5482	-1.7958	4.9676	-13.956	-9.8669	1.968	-2.5237	0.4696	-11.254	4.6302	4.2385	-1.3961	-9.3897	0.29768	-4.1057	-2.2319	1.7442	1.174	0.37929	-9.9966	6.7609	7.2339	-1.5448	-0.21898	-3.7965	1.734	-0.6209	3.1852	-5.9521	-2.2312	-1.5752	3.5436	0.45265	-5.9256	-2.5483	-1.5472
m1005	Thirty	-46.57	-69.534	58.079	18.803	-3.7054	8.0502	-2.3937	21.831	20.347	-4.2189	6.1165	-10.597	4.9689	11.124	6.7597	5.3741	15.805	9.0087	14.239	-13.621	-9.229	0.017521	-4.9111	9.5711	-12.036	-2.4589	-5.4273	-9.6689	1.4583	7.0604	4.61	5.753	-3.1144	-5.9058	1.171	5.3612	2.3195	3.0448	4.5603	5.2214	-6.2697	0.062622	-2.2387	-4.8979	-12.514	-1.586	-2.5967	4.0945
m1006	Thirty	-41.22	-33.165	-40.526	-38.075	27.711	-60.841	-23.087	27.586	-13.332	3.5978	-10.501	-4.1656	16.085	6.5151	12.84	-12.891	-2.533	19.185	-19.599	5.5469	-1.0536	-0.80564	1.3809	-2.0139	9.0917	10.663	-2.0928	8.0778	-1.2519	2.7777	-3.7957	6.969	7.5339	-14.772	-3.6476	0.68131	-2.0916	1.3984	3.1463	5.3256	2.1047	-1.8111	-0.98022	-3.5205	-0.13017	-0.21479	2.2526	2.8998
m1007	Thirty	-198.12	36.919	-130.91	-66.384	-6.7499	27.378	26.65	15.239	-6.8359	27.999	11.236	0.05553	-6.1578	16.117	-12.499	-5.3712	18.312	3.9695	-10.035	5.9054	-12.06	9.6339	-2.4067	-3.2656	-4.3101	-5.5359	3.0414	4.475	0.74208	-4.8281	0.5854	0.71452	-4.1501	1.1862	-1.3022	0.71069	-1.0636	-7.3569	0.6343	1.9404	9.5004	-3.747	2.4512	0.63893	-4.6238	0.58426	0.44925	1.2842
m1008	Thirty	-19.182	59.934	34.154	-18.789	0.3191	6.097	15.952	6.8242	-2.6065	5.9973	-10.313	-3.87	-3.6961	11.327	-14.197	-15.479	-7.6997	-21.235	1.4977	-0.20025	-4.1101	-5.4573	-4.3607	-6.1298	-4.8985	-0.61927	-8.5722	-4.9122	-16.165	12.496	2.4533	6.3514	1.9082	-0.30805	-3.5059	-6.5617	-7.3184	2.6017	9.0682	2.1965	1.4207	-0.51402	-4.3979	4.9545	-0.75844	11.252	4.1132	0.99643
m1009	Thirty	-230.76	40.918	-73.394	-26.501	-33.98	-7.3499	-8.0622	-9.9248	6.0026	9.638	4.7108	-16.946	5.0825	-12.49	-4.3612	5.7104	-4.6477	-17.511	-0.3494	10.419	-12.592	-7.1342	6.5931	25.865	4.3946	6.1761	-4.679	-3.5316	2.8924	2.0777	3.3426	1.6055	-0.43859	-3.3499	-14.898	-1.7542	8.1728	1.3137	-0.60488	0.80936	-0.062729	4.8356	-1.2594	1.5468	1.3934	-2.8132	-3.1857	-2.3553
m1010	Thirty	42.795	52.379	23.097	-29.549	-4.9205	14.154	4.2832	-16.107	-24.055	6.8873	-1.2339	-10.565	16.858	6.114	-24.523	10.859	6.9013	-3.616	4.6402	-4.6615	0.06058	-11.653	6.4311	-3.4314	-3.0547	1.8844	6.5321	6.6781	5.273	6.1376	-11.753	-3.9298	1.0421	-5.277	2.726	8.2117	0.18679	0.6804	-10.063	-0.29638	2.5905	3.2226	-2.5074	-1.635	3.626	4.9529	0.032608	-1.8432
m1011	Thirty	-60.712	41.668	93.613	-109.46	-59.481	-19.252	-10.536	12.25	9.7681	2.1282	18.308	2.0801	30.801	-16.746	7.7872	-12.259	12.53	-3.9673	13.243	4.9995	-2.3261	9.6712	6.8348	1.7598	-7.7985	-4.2995	5.7602	8.5287	-6.4347	2.9898	-9.3197	3.468	1.859	-1.4363	7.8798	-3.9598	0.31152	0.65304	-4.8082	4.4445	-0.68203	1.4436	3.0805	1.3751	0.60068	0.026162	-0.63939	1.3413
m1012	Thirty	13.879	36.678	-17.558	-0.060757	49.11	-39.365	-15.745	-19.278	-12.267	-0.48907	-40.281	3.7692	23.005	9.2938	10.045	-14.883	-5.358	-12.857	0.57499	-19.884	9.4901	0.2569	-11.184	-1.4246	0.95133	1.2787	1.9484	5.0326	-8.1095	0.76396	1.8101	1.1543	-4.7142	0.92505	-2.9354	2.2015	-1.6706	-8.352	-4.3299	-2.2391	3.4563	4.0855	1.5062	-1.7207	-1.3009	-1.387	-2.8893	-1.0832
M1013	Thirty	-45.335	-47.488	31.605	7.5595	24.055	32.062	-29.425	2.4078	0.99096	-9.7817	-20.808	-2.8223	-20.777	-14.433	-13.275	8.3207	16.65	4.2915	-3.7803	1.8872	24.15	11.971	5.3862	7.3398	-2.96	-12.183	6.5753	6.8367	-6.6713	20.089	-1.68	-0.60275	7.2416	3.2913	-6.169	3.4844	8.2295	-6.9856	5.0436	1.9973	2.957	-2.4085	-6.4434	3.0984	2.4699	-4.3337	0.52707	-3.5525
M1014	Thirty	15.444	45.15	-33.17	0.18898	48.612	5.059	-41.826	-19.242	-52.995	18.086	18.182	0.21038	2.5299	-22.02	17.575	12.923	10.527	7.4282	-3.678	0.52063	-0.12047	-1.1958	-6.4277	5.5897	0.7153	-5.0353	3.3469	-3.2398	0.47442	-0.41198	8.6156	0.50996	-4.0343	-1.4145	6.089	0.56509	-2.6001	2.7154	3.47	3.3744	0.38416	0.93763	-2.043	4.3936	2.6827	1.878	0.40519	0.65628
M1015	Thirty	-8.5344	67.861	-14.075	-16.76	41.078	29.425	5.8008	19.305	-12.097	-20.246	16.975	-0.0082428	-32.803	7.3568	-13.231	-10.247	1.88	9.3951	7.9581	-13.016	-6.2392	-9.8673	16.663	1.6841	6.8607	2.8696	0.31699	-7.4822	-9.1043	3.9962	3.2284	0.49714	4.7789	-3.6883	6.2715	-5.8906	5.8306	-0.718	-3.5955	-2.4733	1.9171	-1.5769	4.5441	-6.3106	2.5367	-6.5446	-2.9277	0.52005
M1016	Thirty	-13.923	43.881	16.045	16.951	16.615	-15.328	8.8381	28.319	-13.9	2.3346	-25.076	9.109	11.719	34.445	-9.274	28.358	3.289	-9.5539	19.878	-11.172	-1.1596	3.2017	-9.1234	-1.6058	-1.7963	6.7257	-1.9645	6.7662	16.494	-0.30302	3.7397	4.4154	15.239	12.037	-0.17219	-4.5173	4.4011	3.5026	5.7127	3.8412	3.3534	0.10305	2.2734	0.42052	5.3617	-3.3189	0.4302	4.7403
M1017	Thirty	-47.089	7.8042	47.987	-25.867	31.014	-15.265	16.697	-4.7776	0.65325	-5.4279	-30.956	-16.244	-13.233	-10.648	-10.362	0.8826	-4.4223	6.3086	6.9724	0.89738	-4.8298	3.6398	6.4149	-7.5081	5.4549	-7.0256	-3.9023	-0.96256	1.3171	6.774	0.15784	-7.6967	10.512	-4.4535	-1.0012	3.2053	-4.3584	-0.42828	-6.5774	-4.5408	-5.9857	-5.2997	6.5507	5.0209	-7.323	2.8049	-2.1235	-4.2158
M1018	Thirty	13.314	45.639	0.82437	1.679	22.481	-0.46263	8.6482	6.07	15.836	-3.4131	-7.3048	13.652	-10.523	-16.62	-0.65444	0.89104	3.7676	-5.1494	-0.19809	17.251	6.3758	-4.2768	-13.823	-3.0523	0.47725	-6.9002	-8.569	-7.07	-2.584	-4.9958	-1.2215	1.9237	2.2882	-3.3021	8.8007	4.9855	1.7761	3.066	1.3291	3.3318	3.8204	6.23	1.9299	-2.1205	6.9075	1.3971	3.2888	-1.941
M1019	Thirty	-47.999	-48.094	25.985	-6.0474	-20.089	5.1637	9.5069	7.4994	-25.845	5.6975	-3.3625	12.646	4.489	3.2645	-21.275	-1.9723	-3.4568	-1.4442	14.58	-2.4358	6.8497	-8.7043	-5.2163	4.4898	8.1128	13.021	2.2051	0.67039	-0.95714	-7.5604	-1.7299	-15.953	-2.9974	-6.6029	-1.9959	-7.1133	-5.9311	7.8497	2.1549	5.2341	0.22579	-4.6127	-2.077	2.5319	-3.7141	-2.6179	-0.71869	-8.6102
M1020	Thirty	-141.47	-35.499	38.226	61.778	12.108	-4.3526	15.834	2.9106	-15.282	-5.9518	16.156	-8.6489	-2.4784	0.73399	-6.2541	11.098	-16.548	22.002	10.081	-4.1303	5.8668	-1.7228	5.3414	-5.7449	6.1485	-1.1327	1.9934	7.9172	-1.1993	-4.5683	1.0249	13.096	-6.3803	-0.42588	1.6906	-5.6172	3.2298	0.29463	1.9065	6.5205	-5.4157	2.4947	2.9141	5.4005	-1.7551	4.126	4.952	-3.1243
M1021	Thirty	66.342	-145.64	-125.38	-41.352	-5.234	-23.519	3.9609	-7.1466	-4.4013	-14.27	-4.961	5.6835	14.776	20.784	-6.9197	8.1952	4.2978	-4.0549	4.7411	11.715	5.9246	6.4242	7.6286	5.1086	1.7935	-1.9298	-9.9922	-6.4663	-3.0391	2.9325	-2.8372	-0.79403	2.8187	1.8404	6.9135	0.042591	2.5317	3.5079	-2.4509	-9.0541	-2.5779	-1.6511	0.41408	1.4178	-3.2511	3.1	3.8038	3.8162
M1022	Thirty	-87.902	43.163	52.714	-20.488	70.114	20.692	4.8964	5.6189	-0.70374	11.348	0.15406	-10.331	7.1769	9.1076	8.246	-2.8889	-7.4873	-4.114	0.70848	12.975	-7.299	18.736	-2.9762	-7.6045	-6.3258	-1.0635	1.3411	-11.986	6.1342	-2.2986	-1.5922	0.03954	1.886	-11.521	3.7574	-4.9715	2.3502	-4.4071	4.9632	-2.946	-2.0781	6.5521	4.5331	-4.4735	3.4535	1.1003	2.4351	-4.7861
M1023	Thirty	-70.405	0.46788	-11.868	32.686	19.119	0.97628	38.751	-25.993	35.434	-7.611	1.5434	8.3448	-1.8311	9.6132	9.637	-32.423	20.562	-10.152	-1.4501	0.86333	13.251	10.647	4.9453	6.5635	10.29	10.637	7.7751	-1.562	0.64415	0.32009	-5.3654	-2.439	4.6699	2.9888	5.7459	8.8505	-6.5947	5.0315	2.8321	3.8165	2.8301	2.9643	6.6421	3.3381	-1.4621	-3.003	1.3063	0.45569
M1024	Thirty	-42.393	155.11	2.7348	-7.0604	35.423	-10.725	11.55	-15.574	44.284	-15.387	16.528	33.948	-2.9029	-1.3997	4.2028	42.933	-15.333	4.2226	-6.4874	9.059	-5.0322	-11.539	-8.1728	6.3797	-2.4892	11.054	8.8469	-0.71348	-6.1819	8.0428	-9.7773	0.12373	-0.61214	2.1899	0.24987	2.5303	-4.7293	-2.4693	-1.2509	-5.8143	-2.6753	-1.566	-1.4878	1.2098	-3.4422	-0.42	0.50848	2.0917
M1025	Thirty	-72.002	-116.44	-46.552	13.239	44.441	-13.734	0.34998	28.374	-18.931	-30.79	40.546	16.61	18.154	-10.133	-1.9266	-3.0298	4.441	-4.9957	7.177	-2.3061	-3.4446	0.38174	2.2155	-2.4113	-4.3092	-5.7813	3.1171	1.2788	3.5489	4.6188	1.8191	-0.53104	-3.3522	3.6645	-6.7796	4.1976	-3.2499	6.3467	1.884	-8.9516	1.3491	-3.5248	0.54653	2.6638	4.2953	4.1916	1.2938	-3.0987
M1026	Thirty	18.463	-63.796	11.682	-12.141	41.046	43.326	-0.47168	-34.957	-44.243	2.0752	-18.053	21.888	-10.218	3.5803	15.604	-18.907	-5.1495	-3.7124	2.784	11.578	-6.0176	-10.554	-4.35	15.781	-1.9775	1.6426	1.1746	11.345	3.4524	1.6339	8.4959	1.6476	0.84099	0.1062	11.126	2.6066	2.979	1.783	-5.0799	0.15152	-1.4936	1.567	-1.6298	3.6324	-7.2001	-1.3868	-0.20865	4.7086
M1027	Thirty	72.389	-152.38	52.617	-213.33	41.123	-4.8457	-0.60383	-1.9447	14.651	-11.093	12.175	-7.1076	-9.8901	3.2712	-1.9867	16.288	-10.292	-2.8673	-1.3735	2.7547	8.0782	-2.8883	-1.4691	-5.4126	2.3471	1.0949	2.8174	-7.0725	0.29861	-8.6831	10.751	-1.5032	-1.3385	6.2905	-3.5692	0.1809	-6.4144	-2.0548	-0.24623	5.4726	2.6096	0.43437	-1.5357	-1.6239	0.23558	-1.6523	-2.6528	-0.2156
M1028	Thirty	30.144	-30.109	48.693	3.6603	2.6569	-32.67	-2.9442	-30.711	0.81924	-16.232	3.7587	1.2609	9.8301	-8.0963	-3.0251	-3.4866	12.257	5.8965	10.608	-5.0365	-10.767	-7.6793	2.5255	3.4941	-6.4614	-7.7074	-8.6865	-1.3736	-6.0509	-6.3593	-6.1687	9.967	6.5916	-2.0669	-7.2076	1.5509	-4.7196	-3.1775	-3.5563	-1.664	4.3032	1.5458	-4.1242	1.9314	1.2786	-2.801	1.6885	2.3539
M1029	Thirty	-113.08	76.322	-90.541	-15.16	-36.616	-10.185	29.448	-5.0984	1.6692	-40.523	-15.093	-18.925	-7.6843	-2.8585	23.134	6.7296	-4.7413	11.725	1.3305	-15.657	-3.8108	4.2349	2.6755	2.8202	-4.4127	-10.298	-4.9737	3.6315	3.5509	0.51529	2.7006	-6.2727	-0.48221	3.3312	11.017	0.85975	-9.9079	0.25636	2.2392	4.9425	-6.0155	2.0495	-5.9887	-1.6366	4.9777	0.4038	-0.82721	-1.2061
M1030	Thirty	-66.761	-49.032	-5.9902	75.38	-4.5344	-44.267	-27.051	-24.045	18.854	-0.24772	8.61	12.154	-3.079	5.4608	-0.86585	9.9391	6.2032	-10.499	10.734	17.2	-6.2257	-2.8093	4.5145	-18.819	18.227	-14.622	2.9911	4.884	-2.7982	7.6957	8.1613	-3.7919	-2.6883	0.14171	-0.24259	-8.4616	-2.1464	3.7886	-5.964	4.5358	2.4503	11.2	-2.1421	-4.4128	-4.0567	-2.3093	-4.0145	1.4178
M1031	Thirty	62.498	73.609	-18.613	-26.083	-10.916	-42.446	-40.782	-7.7079	10.945	9.3009	13.391	30.675	-7.2835	23.23	7.7476	-9.1616	8.4176	17.853	-0.72744	-1.4265	10.458	-7.603	2.5361	4.3577	-6.6	4.957	-6.4517	0.83826	2.8322	6.06	2.8863	3.3504	1.2418	-1.5375	2.359	-5.6608	1.2547	3.2495	-0.27514	-1.7382	-3.1969	-6.5674	-0.9	-0.11872	0.76552	-0.61394	2.8617	-7.6009
M1032	Thirty	-126.87	-12.756	6.6064	-18.183	-3.7639	33.401	30.141	-24.922	18.321	14.08	18.012	9.3276	7.6675	12.241	16.608	2.804	10.679	-0.37257	3.4835	-0.99992	23.169	-7.9642	-0.3661	-5.4916	11.857	0.22901	1.4572	1.1963	3.9762	-0.46036	0.59463	2.2478	-2.7831	-1.0851	0.32107	1.3344	4.9946	-6.9825	0.040221	4.1552	-7.9303	-4.9481	-5.4738	-1.2265	3.198	6.6611	-0.88643	2.8374
M1033	Thirty	-6.3318	31.872	27.459	-16.594	-20.259	-2.0434	-10.491	-3.2269	7.2037	13.289	8.7313	25.193	1.6518	-7.8929	-28.616	-8.5812	4.5545	8.3533	-7.2881	-11.839	4.2923	12.64	-3.6863	2.2924	1.2121	4.6277	-6.245	-3.9625	-3.7775	1.8791	3.8823	5.6863	-6.6485	8.9866	-0.26855	0.77034	1.3125	8.0257	-0.30095	2.5165	2.3124	6.448	0.0114	-0.077246	2.9072	-2.6227	-1.4262	-2.2263
M1034	Thirty	-65.027	-73.221	43.229	26.265	-7.9254	-34.552	4.9998	-0.72568	-12.024	2.5903	-10.421	25.698	-22.918	-13.053	-4.813	6.5677	13.678	14.666	-0.46211	-0.35734	-1.6807	23.124	-10.367	12.63	-2.3963	10.95	-9.5394	-1.0057	-3.0978	-9.2717	-0.60859	-4.9738	-1.4524	3.2	-3.3625	-2.397	-1.8793	-6.8692	-10.649	-1.3091	-4.1611	1.1339	0.25389	-2.2698	3.1331	6.1816	-0.21569	1.0357
M1035	Thirty	-112.92	43.312	24.018	-16.869	3.8363	-0.3068	6.8652	29.173	-14.399	7.3588	-18.131	14.153	-4.6996	22.147	-1.7666	12.862	-7.1244	-1.1127	-14.248	-14.317	-0.8919	1.3818	0.67098	-0.78766	15.222	-14.543	-1.5089	-5.2181	-1.5537	-8.8526	-9.0264	0.050999	-3.7733	0.14744	2.3431	6.0832	1.4436	3.9001	-0.43232	-4.2912	4.0274	1.0124	-6.569	2.7467	-4.4041	-1.0357	-5.3038	-0.28179
M1036	Thirty	-76.992	16.821	19.569	25.416	-7.708	-8.0054	-19.191	-0.81343	-27.081	-0.47646	4.0046	-0.72561	-1.0735	-3.6159	-6.6465	6.6337	-1.2262	-26.342	-8.5082	3.9496	3.0744	-5.0357	1.5213	6.687	0.5118	-5.2704	-4.8909	-3.2725	-4.6937	-2.3876	7.5143	-0.82018	2.2897	6.4154	-3.3017	7.9407	-4.2988	-6.3144	1.2988	4.4655	-10.315	-3.8806	7.0191	-9.1218	-0.084638	0.82113	3.5847	1.5801
M1037	Thirty	-88.883	15.567	59.894	-18.551	-13.716	3.6549	35.739	9.3073	-2.125	9.8828	2.9374	21.163	-5.2222	-16.334	11.54	-8.8017	4.6791	2.1341	-5.6905	5.3387	12.098	-16.62	-2.2362	3.2768	-1.675	-8.624	-0.3638	1.4422	7.3866	-0.48563	-1.3428	-8.0099	5.5072	1.3064	-1.091	-4.4894	1.1516	9.1942	3.3317	-6.2795	1.8113	1.4702	2.7575	-6.1724	0.13146	-0.49487	0.71765	1.3864
M1038	Thirty	-46.054	-5.2403	8.7274	37.207	13.186	-8.9088	-33.599	-27.724	-0.36163	-10.241	-23.231	4.3739	18.798	4.9129	3.0857	-0.12354	12.776	6.3254	14.505	20.086	-6.8843	-3.2123	7.6369	-11.21	-0.90346	8.8372	-2.7591	-15.112	1.1094	-4.7206	-8.41	-5.0409	-8.7705	2.8687	1.4625	6.7221	6.2116	-4.6286	6.8611	4.7731	1.4928	-9.1113	-0.78197	1.108	3.3914	-2.3101	-4.2446	0.35857
M1039	Thirty	-76.786	-20.29	24.427	-16.402	-10.603	6.028	34.174	-7.6387	-12.438	3.3026	-26.214	-2.9503	10.162	-2.8217	-18.01	-3.067	-10.73	8.5808	1.6016	1.3447	0.15375	-13.067	1.772	-1.3064	-7.8034	-0.071927	-3.8254	10.561	-2.8572	2.01	-0.0090996	-1.9011	-11.802	-4.2573	1.4883	-0.59997	1.1004	-5.7777	3.0515	-5.0131	-2.0983	3.0284	3.1709	0.27574	5.3793	-3.5587	2.619	5.0428
[truncated: 31 more columns]
